# Supplementary material for: Stability of miRNA 5′terminal and seed regions is correlated with experimentally observed miRNA-mediated silencing efficacy
Source: Sci Rep. 2012 Dec 18;2:996. doi: 10.1038/srep00996 (PMC3524778; doi:10.1038/srep00996)
Supplement: Supplementary Information — Supplementary Tables [file srep00996-s2.xls]

## Sheet: Table S1
Table S1. Thermodynamic parameters of 16 different species registered in miRBase
The calculated thermodynamic parameters, Tm2–8, miTm1–5, and Tm2–8 – 0.53 × miTm1–5 of miRNAs registered in 16 different species
Species	Three-letter abbreviation	Temperature (°C)	No. of miRNAs	Tm2–8 (°C)	miTm1–5 (°C)	Tm2–8 – 0.53 ×miTm1–5 (°C)
B. mori	bmo	25	607	31.3184	-24.3043	44.1997
C. elegans	cel	26	343	33.6016	-11.3771	39.6315
C. familiariis	cfa	38	325	33.7867	-14.5891	41.5189
C. intestinalis	cin	16	530	29.9068	-25.1603	43.2418
D. melanogaster	dme	25	430	31.3964	-16.9822	40.397
D. pseudoobscura	dps	25	301	31.3125	-16.6751	40.1503
D. rerio	dre	27	396	34.8191	-11.7504	41.0468
E. caballus	eca	37	388	35.4424	-13.7383	42.7237
G. gallus	gga	42	580	37.5706	-14.7113	45.3676
H. sapiens	hsa	37	1891	36.4009	-11.3066	42.3934
M. musculus	mmu	37	1226	34.8762	-13.7897	42.1847
P. marinus	pma	26	313	35.7577	-10.516	41.3312
P. pygmaeus	ppy	38	649	35.9784	-16.986	44.981
S. mediterranea	sme	13	271	29.9596	-15.5919	38.2233
S. scrofa	ssc	38	278	36.1013	-11.6616	42.2819
X. tropicalis	xtr	23	207	34.5536	-9.23273	39.447

## Sheet: Table S2
Table S2. Thermodynamic parameters of 1902 miRNAs registered in miRBase
The calculated thermodynamic parameters, Tm2–8, miTm1–5, and Tm2–8 – 0.53 × miTm1–5 of human miRNAs
stem-loop miRNA	miRNA	Tm2–8 (°C)	miTm1–5 (°C)	Tm2–8 – 0.53 × miTm1–5 (°C)
hsa-let-7a-1	hsa-let-7a*	15.5848	-11.515	21.6877
hsa-let-7a-1	hsa-let-7a	37.5951	-47.5821	62.8136
hsa-let-7a-2	hsa-let-7a-2*	31.9573	-13.0211	38.8585
hsa-let-7a-2	hsa-let-7a	37.5951	-47.5821	62.8136
hsa-let-7a-3	hsa-let-7a*	15.5848	-11.515	21.6877
hsa-let-7a-3	hsa-let-7a	37.5951	-47.5821	62.8136
hsa-let-7b	hsa-let-7b*	15.5848	-14.1994	23.1105
hsa-let-7b	hsa-let-7b	37.5951	-5.15573	40.3276
hsa-let-7c	hsa-let-7c	37.5951	-47.5821	62.8136
hsa-let-7d	hsa-let-7d	37.5951	-5.15573	40.3276
hsa-let-7d	hsa-let-7d*	24.9287	-30.2251	40.948
hsa-let-7e	hsa-let-7e*	29.6357	-11.515	35.7387
hsa-let-7e	hsa-let-7e	37.5951	-47.5821	62.8136
hsa-let-7f-1	hsa-let-7f-1*	15.5848	-11.515	21.6877
hsa-let-7f-1	hsa-let-7f	37.5951	2.7058	36.161
hsa-let-7f-2	hsa-let-7f-2*	22.068	-11.515	28.1709
hsa-let-7f-2	hsa-let-7f	37.5951	-47.5821	62.8136
hsa-let-7g	hsa-let-7g*	31.9573	4.75406	29.4376
hsa-let-7g	hsa-let-7g	37.5951	-5.15573	40.3276
hsa-let-7i	hsa-let-7i	37.5951	-5.15573	40.3276
hsa-let-7i	hsa-let-7i*	42.1933	-6.39281	45.5815
hsa-mir-1-1	hsa-miR-1	30.9542	-12.2627	37.4534
hsa-mir-1-2	hsa-miR-1	30.9542	-12.2627	37.4534
hsa-mir-100	hsa-miR-100*	29.2185	-25.1955	42.5722
hsa-mir-100	hsa-miR-100	44.033	-26.1822	57.9096
hsa-mir-101-1	hsa-miR-101*	21.2748	1.56666	20.4444
hsa-mir-101-1	hsa-miR-101	32.5914	2.18012	31.4359
hsa-mir-101-2	hsa-miR-101	32.5914	-21.8287	44.1606
hsa-mir-103a-1	hsa-miR-103a	40.8393	19.0808	30.7265
hsa-mir-103a-2	hsa-miR-103a-2*	30.3236	2.85747	28.8091
hsa-mir-103a-2	hsa-miR-103a	40.8393	1.8866	39.8394
hsa-mir-103b-1	hsa-miR-103b	37.2088	-289.75	190.776
hsa-mir-103b-2	hsa-miR-103b	37.2088	-79.5192	79.354
hsa-mir-105-1	hsa-miR-105*	37.4832	-17.7416	46.8863
hsa-mir-105-1	hsa-miR-105	24.1526	-67.7722	60.0719
hsa-mir-105-2	hsa-miR-105*	37.4832	-17.7416	46.8863
hsa-mir-105-2	hsa-miR-105	24.1526	-67.7722	60.0719
hsa-mir-106a	hsa-miR-106a*	29.995	19.2263	19.8051
hsa-mir-106a	hsa-miR-106a	30.0305	-22.9235	42.18
hsa-mir-106b	hsa-miR-106b*	41.939	4.14767	39.7407
hsa-mir-106b	hsa-miR-106b	30.0305	-40.9761	51.7478
hsa-mir-107	hsa-miR-107	40.8393	7.2303	37.0073
hsa-mir-10a	hsa-miR-10a*	13.0731	-18.7212	22.9953
hsa-mir-10a	hsa-miR-10a	45.5563	11.4598	39.4826
hsa-mir-10b	hsa-miR-10b*	25.6825	-7.39112	29.5998
hsa-mir-10b	hsa-miR-10b	45.5563	11.4598	39.4826
hsa-mir-1178	hsa-miR-1178	41.3541	-16.2196	49.9505
hsa-mir-1179	hsa-miR-1179	30.918	10.9085	25.1365
hsa-mir-1180	hsa-miR-1180	47.2321	0.0461632	47.2076
hsa-mir-1181	hsa-miR-1181	48.6781	9.38304	43.7051
hsa-mir-1182	hsa-miR-1182	45.5892	-14.985	53.5313
hsa-mir-1183	hsa-miR-1183	31.8308	-9.57267	36.9043
hsa-mir-1184-1	hsa-miR-1184	45.3689	26.6749	31.2312
hsa-mir-1184-2	hsa-miR-1184	45.3689	26.6749	31.2312
hsa-mir-1184-3	hsa-miR-1184	45.3689	26.6749	31.2312
hsa-mir-1185-1	hsa-miR-1185	33.1257	-8.02544	37.3792
hsa-mir-1185-2	hsa-miR-1185	33.1257	-8.02544	37.3792
hsa-mir-1193	hsa-miR-1193	41.1787	-5.23742	43.9545
hsa-mir-1197	hsa-miR-1197	41.3529	-74.0084	80.5774
hsa-mir-1200	hsa-miR-1200	40.9795	2.7058	39.5455
hsa-mir-1202	hsa-miR-1202	50.0818	-82.3316	93.7176
hsa-mir-1203	hsa-miR-1203	51.4526	21.5357	40.0387
hsa-mir-1204	hsa-miR-1204	51.5072	-43.0719	74.3353
hsa-mir-1205	hsa-miR-1205	44.975	-55.6949	74.4933
hsa-mir-1206	hsa-miR-1206	25.3173	-2.70277	26.7498
hsa-mir-1207	hsa-miR-1207-3p	44.975	15.3196	36.8556
hsa-mir-1207	hsa-miR-1207-5p	54.2305	-112.065	113.625
hsa-mir-1208	hsa-miR-1208	29.9262	-9.57267	34.9997
hsa-mir-122	hsa-miR-122*	42.2177	-1.51564	43.021
hsa-mir-122	hsa-miR-122	41.3529	-39.1363	62.0952
hsa-mir-1224	hsa-miR-1224-3p	49.8524	10.0353	44.5337
hsa-mir-1224	hsa-miR-1224-5p	41.5721	-7.88734	45.7524
hsa-mir-1225	hsa-miR-1225-5p	42.7232	10.0353	37.4045
hsa-mir-1225	hsa-miR-1225-3p	54.556	-6.54526	58.025
hsa-mir-1226	hsa-miR-1226	45.5257	15.1735	37.4837
hsa-mir-1226	hsa-miR-1226*	50.237	-39.1363	70.9792
hsa-mir-1227	hsa-miR-1227	46.064	3.64499	44.1322
hsa-mir-1228	hsa-miR-1228	40.6397	-9.43342	45.6394
hsa-mir-1228	hsa-miR-1228*	55.5804	10.0353	50.2617
hsa-mir-1229	hsa-miR-1229	41.5721	13.7146	34.3034
hsa-mir-1231	hsa-miR-1231	40.8751	-96.4488	91.9929
hsa-mir-1233-1	hsa-miR-1233	50.1102	1.8866	49.1103
hsa-mir-1233-2	hsa-miR-1233	50.1102	1.8866	49.1103
hsa-mir-1234	hsa-miR-1234	51.0372	-33.7259	68.9119
hsa-mir-1236	hsa-miR-1236	36.0118	14.2522	28.4581
hsa-mir-1237	hsa-miR-1237	35.1204	8.74754	30.4843
hsa-mir-1238	hsa-miR-1238	37.4464	3.77713	35.4445
hsa-mir-124-1	hsa-miR-124	40.7633	0.195375	40.6597
hsa-mir-124-1	hsa-miR-124*	31.1179	-32.4392	48.3106
hsa-mir-124-2	hsa-miR-124	40.7633	0.195375	40.6597
hsa-mir-124-2	hsa-miR-124*	31.1179	-32.4392	48.3106
hsa-mir-124-3	hsa-miR-124	40.7633	0.195375	40.6597
hsa-mir-124-3	hsa-miR-124*	31.1179	-32.4392	48.3106
hsa-mir-1243	hsa-miR-1243	36.0797	-39.9955	57.2773
hsa-mir-1244-1	hsa-miR-1244	25.9816	-22.6627	37.9928
hsa-mir-1244-2	hsa-miR-1244	25.9816	-22.6627	37.9928
hsa-mir-1244-3	hsa-miR-1244	25.9816	-22.6627	37.9928
hsa-mir-1245	hsa-miR-1245	31.8063	-42.2867	54.2182
hsa-mir-1245b	hsa-miR-1245b-5p	45.1338	21.8118	33.5735
hsa-mir-1245b	hsa-miR-1245b-3p	31.2	-7.88734	35.3803
hsa-mir-1246	hsa-miR-1246	25.2399	-8.67975	29.8401
hsa-mir-1247	hsa-miR-1247	51.6546	-26.4234	65.659
hsa-mir-1248	hsa-miR-1248	29.5538	-12.4028	36.1272
hsa-mir-1249	hsa-miR-1249	46.5542	29.3635	30.9915
hsa-mir-1250	hsa-miR-1250	46.7874	-26.4234	60.7918
hsa-mir-1251	hsa-miR-1251	37.5004	-6.00932	40.6853
hsa-mir-1252	hsa-miR-1252	30.7649	-20.5654	41.6646
hsa-mir-1253	hsa-miR-1253	31.6434	-46.1863	56.1221
hsa-mir-1254	hsa-miR-1254	50.237	11.6762	44.0486
hsa-mir-1254-2	hsa-miR-1254	50.237	-11.1057	56.123
hsa-mir-1255a	hsa-miR-1255a	36.377	13.1226	29.422
hsa-mir-1255b-1	hsa-miR-1255b	36.377	-29.8117	52.1772
hsa-mir-1255b-2	hsa-miR-1255b	36.377	-5.23742	39.1528
hsa-mir-1256	hsa-miR-1256	35.4464	11.8342	29.1742
hsa-mir-1257	hsa-miR-1257	25.3173	-5.87062	28.4287
hsa-mir-1258	hsa-miR-1258	32.3739	-5.35428	35.2116
hsa-mir-125a	hsa-miR-125a-3p	40.8751	18.9855	30.8128
hsa-mir-125a	hsa-miR-125a-5p	45.1713	-14.3929	52.7995
hsa-mir-125b-1	hsa-miR-125b-1*	38.4604	-9.4706	43.4798
hsa-mir-125b-1	hsa-miR-125b	45.1713	-14.3929	52.7995
hsa-mir-125b-2	hsa-miR-125b-2*	29.9262	13.1171	22.9741
hsa-mir-125b-2	hsa-miR-125b	45.1713	-14.3929	52.7995
hsa-mir-126	hsa-miR-126*	1.13826	-15.0122	9.09474
hsa-mir-126	hsa-miR-126	40.2484	-15.8809	48.6653
hsa-mir-1260	hsa-miR-1260	50.4288	12.5108	43.7981
hsa-mir-1260b	hsa-miR-1260b	50.4288	4.90695	47.8281
hsa-mir-1261	hsa-miR-1261	26.6226	13.2592	19.5953
hsa-mir-1262	hsa-miR-1262	45.8433	-9.79777	51.0361
hsa-mir-1263	hsa-miR-1263	42.7232	14.2548	35.1682
hsa-mir-1264	hsa-miR-1264	24.3498	-24.4257	37.2954
hsa-mir-1265	hsa-miR-1265	36.0797	-22.6251	48.071
hsa-mir-1266	hsa-miR-1266	45.1713	19.7389	34.7097
hsa-mir-1267	hsa-miR-1267	30.3441	-9.57267	35.4176
hsa-mir-1268	hsa-miR-1268	51.5072	-73.331	90.3726
hsa-mir-1268b	hsa-miR-1268b	51.5072	-0.647985	51.8506
hsa-mir-1269	hsa-miR-1269	40.8751	2.85498	39.362
hsa-mir-1269b	hsa-miR-1269b	40.8751	-23.6137	53.3903
hsa-mir-127	hsa-miR-127-3p	42.6319	9.08095	37.819
hsa-mir-127	hsa-miR-127-5p	35.7439	-58.6915	66.8504
hsa-mir-1270-1	hsa-miR-1270	36.377	-21.8524	47.9588
hsa-mir-1270-2	hsa-miR-1270	36.377	-21.8524	47.9588
hsa-mir-1271	hsa-miR-1271	40.8914	6.26791	37.5694
hsa-mir-1272	hsa-miR-1272	26.4385	-26.0431	40.2413
hsa-mir-1273	hsa-miR-1273	47.4448	-14.3929	55.0731
hsa-mir-1273c	hsa-miR-1273c	37.8536	17.0369	28.824
hsa-mir-1273d	hsa-miR-1273d	35.3978	-10.1528	40.7788
hsa-mir-1273e	hsa-miR-1273e	35.8687	8.90908	31.1469
hsa-mir-1273f	hsa-miR-1273f	36.377	-82.3316	80.0128
hsa-mir-1273g	hsa-miR-1273g	35.6292	-29.1862	51.0979
hsa-mir-1275	hsa-miR-1275	54.4882	10.0353	49.1695
hsa-mir-1276	hsa-miR-1276	30.3236	-40.9761	52.0409
hsa-mir-1277	hsa-miR-1277	34.2986	8.17363	29.9666
hsa-mir-1278	hsa-miR-1278	31.8308	-18.3548	41.5589
hsa-mir-1279	hsa-miR-1279	13.517	-25.218	26.8826
hsa-mir-128-1	hsa-miR-128	35.436	13.1171	28.484
hsa-mir-128-2	hsa-miR-128	35.436	13.1171	28.484
hsa-mir-1280	hsa-miR-1280	51.2409	27.2513	36.7978
hsa-mir-1281	hsa-miR-1281	51.4526	18.0326	41.8953
hsa-mir-1282	hsa-miR-1282	31.547	-63.0076	64.941
hsa-mir-1283-1	hsa-miR-1283	18.8396	-57.1128	49.1094
hsa-mir-1283-2	hsa-miR-1283	18.8396	-42.394	41.3084
hsa-mir-1284	hsa-miR-1284	22.068	-38.154	42.2896
hsa-mir-1285-1	hsa-miR-1285	49.7902	13.8337	42.4584
hsa-mir-1285-2	hsa-miR-1285	49.7902	-0.349709	49.9756
hsa-mir-1286	hsa-miR-1286	46.0888	-55.8947	75.713
hsa-mir-1287	hsa-miR-1287	41.0591	-6.61997	44.5677
hsa-mir-1288	hsa-miR-1288	46.0888	-57.0319	76.3157
hsa-mir-1289-1	hsa-miR-1289	46.2708	8.08748	41.9844
hsa-mir-1289-2	hsa-miR-1289	46.2708	-29.3183	61.8095
hsa-mir-129-1	hsa-miR-129-5p	16.6777	-22.9235	28.8271
hsa-mir-129-1	hsa-miR-129*	45.1338	19.0829	35.0198
hsa-mir-129-2	hsa-miR-129-5p	16.6777	-22.9235	28.8271
hsa-mir-129-2	hsa-miR-129-3p	45.1338	19.0829	35.0198
hsa-mir-1290	hsa-miR-1290	18.2351	-6.45627	21.6569
hsa-mir-1291	hsa-miR-1291	54.2305	20.7851	43.2144
hsa-mir-1292	hsa-miR-1292	42.4196	2.85498	40.9065
hsa-mir-1293	hsa-miR-1293	50.3386	-11.0276	56.1832
hsa-mir-1294	hsa-miR-1294	41.3529	13.1171	34.4009
hsa-mir-1295	hsa-miR-1295	48.3077	-8.35501	52.7359
hsa-mir-1296	hsa-miR-1296	51.6728	2.87971	50.1465
hsa-mir-1297	hsa-miR-1297	26.6004	-34.9518	45.1249
hsa-mir-1298	hsa-miR-1298	27.1414	-20.3757	37.9406
hsa-mir-1299	hsa-miR-1299	36.136	-58.6915	67.2425
hsa-mir-1301	hsa-miR-1301	45.3689	-16.0954	53.8995
hsa-mir-1302-1	hsa-miR-1302	45.8433	10.0353	40.5246
hsa-mir-1302-10	hsa-miR-1302	45.8433	17.8875	36.3629
hsa-mir-1302-11	hsa-miR-1302	45.8433	17.8875	36.3629
hsa-mir-1302-2	hsa-miR-1302	45.8433	17.8875	36.3629
hsa-mir-1302-3	hsa-miR-1302	45.8433	17.8875	36.3629
hsa-mir-1302-4	hsa-miR-1302	45.8433	10.0353	40.5246
hsa-mir-1302-5	hsa-miR-1302	45.8433	10.0353	40.5246
hsa-mir-1302-6	hsa-miR-1302	45.8433	17.8875	36.3629
hsa-mir-1302-7	hsa-miR-1302	45.8433	-51.9526	73.3781
hsa-mir-1302-8	hsa-miR-1302	45.8433	-29.1862	61.312
hsa-mir-1302-9	hsa-miR-1302	45.8433	17.8875	36.3629
hsa-mir-1303	hsa-miR-1303	26.9556	-35.9298	45.9984
hsa-mir-1304	hsa-miR-1304	40.9974	-8.73285	45.6258
hsa-mir-1305	hsa-miR-1305	18.2011	-34.9518	36.7255
hsa-mir-1306	hsa-miR-1306	42.1988	5.07515	39.5089
hsa-mir-1307	hsa-miR-1307	48.1756	-36.2783	67.403
hsa-mir-130a	hsa-miR-130a*	25.3173	-22.5376	37.2622
hsa-mir-130a	hsa-miR-130a	35.5501	-111.989	94.9041
hsa-mir-130b	hsa-miR-130b*	24.8666	-16.256	33.4823
hsa-mir-130b	hsa-miR-130b	35.5501	-9.57267	40.6236
hsa-mir-132	hsa-miR-132	30.9948	-5.22216	33.7625
hsa-mir-132	hsa-miR-132*	51.5072	8.29908	47.1086
hsa-mir-1321	hsa-miR-1321	49.8213	25.6104	36.2478
hsa-mir-1322	hsa-miR-1322	31.4696	-36.1799	50.6449
hsa-mir-1323	hsa-miR-1323	16.4775	-16.6063	25.2789
hsa-mir-1324	hsa-miR-1324	35.6313	-289.75	189.199
hsa-mir-133a-1	hsa-miR-133a	41.121	-0.306939	41.2836
hsa-mir-133a-2	hsa-miR-133a	41.121	-0.306939	41.2836
hsa-mir-133b	hsa-miR-133b	41.121	-5.34486	43.9537
hsa-mir-134	hsa-miR-134	36.3122	-5.87062	39.4236
hsa-mir-1343	hsa-miR-1343	49.9503	3.77713	47.9484
hsa-mir-135a-1	hsa-miR-135a	35.3219	-2.98923	36.9062
hsa-mir-135a-1	hsa-miR-135a*	37.4649	-14.4333	45.1145
hsa-mir-135a-2	hsa-miR-135a	35.3219	2.70826	33.8865
hsa-mir-135b	hsa-miR-135b	35.3219	2.70826	33.8865
hsa-mir-135b	hsa-miR-135b*	42.1167	-26.1698	55.9867
hsa-mir-136	hsa-miR-136*	27.7298	5.02649	25.0657
hsa-mir-136	hsa-miR-136	30.1902	-6.00932	33.3751
hsa-mir-137	hsa-miR-137	26.1445	-45.1915	50.096
hsa-mir-138-1	hsa-miR-138-1*	26.4764	-22.4045	38.3508
hsa-mir-138-1	hsa-miR-138	45.5257	1.8866	44.5258
hsa-mir-138-2	hsa-miR-138-2*	13.8352	-22.4045	25.7096
hsa-mir-138-2	hsa-miR-138	45.5257	1.8866	44.5258
hsa-mir-139	hsa-miR-139-5p	31.8308	5.66363	28.8291
hsa-mir-139	hsa-miR-139-3p	43.2524	21.4424	31.8879
hsa-mir-140	hsa-miR-140-3p	40.6397	13.6669	33.3962
hsa-mir-140	hsa-miR-140-5p	35.5016	-9.57267	40.5751
hsa-mir-141	hsa-miR-141*	31.2198	4.89582	28.625
hsa-mir-141	hsa-miR-141	29.9262	-22.5376	41.8712
hsa-mir-142	hsa-miR-142-5p	13.0909	-15.0122	21.0474
hsa-mir-142	hsa-miR-142-3p	32.5914	-18.3548	42.3195
hsa-mir-143	hsa-miR-143	32.1649	-4.48637	34.5427
hsa-mir-143	hsa-miR-143*	41.1303	-15.9675	49.5931
hsa-mir-144	hsa-miR-144	26.7731	4.75406	24.2534
hsa-mir-144	hsa-miR-144*	22.7634	-27.4318	37.3023
hsa-mir-145	hsa-miR-145*	31.2198	4.66945	28.7449
hsa-mir-145	hsa-miR-145	35.8236	-29.1862	51.2922
hsa-mir-1468	hsa-miR-1468	31.8616	-5.36798	34.7067
hsa-mir-1469	hsa-miR-1469	53.0286	16.1895	44.4482
hsa-mir-146a	hsa-miR-146a*	30.6269	0.749785	30.2295
hsa-mir-146a	hsa-miR-146a	31.2634	-12.092	37.6722
hsa-mir-146b	hsa-miR-146b-5p	31.2634	-4.48637	33.6412
hsa-mir-146b	hsa-miR-146b-3p	50.1449	-14.3929	57.7731
hsa-mir-147	hsa-miR-147	40.7674	12.2088	34.2967
hsa-mir-1470	hsa-miR-1470	51.1893	10.6621	45.5384
hsa-mir-1471	hsa-miR-1471	52.743	20.7851	41.7269
hsa-mir-147b	hsa-miR-147b	46.9166	12.2088	40.4459
hsa-mir-148a	hsa-miR-148a*	24.3498	-8.8607	29.046
hsa-mir-148a	hsa-miR-148a	40.6464	12.978	33.7681
hsa-mir-148b	hsa-miR-148b*	30.2203	-8.8607	34.9165
hsa-mir-148b	hsa-miR-148b	40.6464	6.41297	37.2475
hsa-mir-149	hsa-miR-149*	54.3584	8.74754	49.7223
hsa-mir-149	hsa-miR-149	45.5588	-112.065	104.953
hsa-mir-150	hsa-miR-150*	37.5596	18.9855	27.4972
hsa-mir-150	hsa-miR-150	40.5	16.3586	31.8299
hsa-mir-151	hsa-miR-151-3p	32.2158	5.7435	29.1718
hsa-mir-151	hsa-miR-151-5p	42.2442	0.994443	41.7171
hsa-mir-151b	hsa-miR-151b	42.2442	-5.71755	45.2745
hsa-mir-152	hsa-miR-152	40.6464	12.978	33.7681
hsa-mir-153-1	hsa-miR-153	31.8564	7.37819	27.946
hsa-mir-153-2	hsa-miR-153	31.8564	7.37819	27.946
hsa-mir-1537	hsa-miR-1537	31.4624	-20.561	42.3597
hsa-mir-1538	hsa-miR-1538	59.7663	20.7851	48.7502
hsa-mir-1539	hsa-miR-1539	51.3051	13.8337	43.9733
hsa-mir-154	hsa-miR-154	26.0133	13.5209	18.8472
hsa-mir-154	hsa-miR-154*	22.2371	-155.645	104.729
hsa-mir-155	hsa-miR-155*	37.7217	14.2522	30.1681
hsa-mir-155	hsa-miR-155	26.1445	-27.3958	40.6643
hsa-mir-1587	hsa-miR-1587	49.7902	-19.5	60.1253
hsa-mir-15a	hsa-miR-15a	45.3689	1.8866	44.369
hsa-mir-15a	hsa-miR-15a*	45.1728	-15.4254	53.3482
hsa-mir-15b	hsa-miR-15b*	20.7179	-28.2823	35.7076
hsa-mir-15b	hsa-miR-15b	45.3689	1.8866	44.369
hsa-mir-16-1	hsa-miR-16-1*	19.8523	-0.766471	20.2585
hsa-mir-16-1	hsa-miR-16	45.3689	11.4703	39.2897
hsa-mir-16-2	hsa-miR-16-2*	6.34357	2.10848	5.22607
hsa-mir-16-2	hsa-miR-16	45.3689	1.8866	44.369
hsa-mir-17	hsa-miR-17*	40.52	20.2552	29.7847
hsa-mir-17	hsa-miR-17	30.0305	-40.9761	51.7478
hsa-mir-181a-1	hsa-miR-181a*	37.7611	14.0674	30.3054
hsa-mir-181a-1	hsa-miR-181a	25.3173	-42.2867	47.7293
hsa-mir-181a-2	hsa-miR-181a-2*	40.8751	20.1755	30.1821
hsa-mir-181a-2	hsa-miR-181a	25.3173	-42.2867	47.7293
hsa-mir-181b-1	hsa-miR-181b	25.3173	-18.1667	34.9456
hsa-mir-181b-2	hsa-miR-181b	25.3173	-18.1667	34.9456
hsa-mir-181c	hsa-miR-181c*	37.4832	10.7026	31.8109
hsa-mir-181c	hsa-miR-181c	25.3173	-16.7122	34.1748
hsa-mir-181d	hsa-miR-181d	25.3173	-18.1667	34.9456
hsa-mir-182	hsa-miR-182*	32.3739	10.7026	26.7015
hsa-mir-182	hsa-miR-182	35.1566	-12.2627	41.6559
hsa-mir-1825	hsa-miR-1825	45.5257	-0.349709	45.711
hsa-mir-1827	hsa-miR-1827	45.5588	19.7389	35.0972
hsa-mir-183	hsa-miR-183*	13.9526	4.335	11.6551
hsa-mir-183	hsa-miR-183	40.9579	5.22565	38.1883
hsa-mir-184	hsa-miR-184	47.6185	1.51411	46.816
hsa-mir-185	hsa-miR-185	41.6635	2.7058	40.2294
hsa-mir-185	hsa-miR-185*	54.2305	-1.5303	55.0416
hsa-mir-186	hsa-miR-186*	34.3621	33.7409	16.4794
hsa-mir-186	hsa-miR-186	11.468	-30.7223	27.7508
hsa-mir-187	hsa-miR-187*	32.066	11.6762	25.8777
hsa-mir-187	hsa-miR-187	37.6119	-43.0719	60.44
hsa-mir-188	hsa-miR-188-3p	45.8433	2.7058	44.4092
hsa-mir-188	hsa-miR-188-5p	35.5929	-29.1862	51.0616
hsa-mir-18a	hsa-miR-18a*	49.6606	20.2552	38.9253
hsa-mir-18a	hsa-miR-18a	40.7633	-12.4028	47.3367
hsa-mir-18b	hsa-miR-18b*	42.2459	11.8342	35.9737
hsa-mir-18b	hsa-miR-18b	40.7633	0.195375	40.6597
hsa-mir-190	hsa-miR-190	22.2371	-25.218	35.6026
hsa-mir-1908	hsa-miR-1908	59.7663	13.8655	52.4176
hsa-mir-1909	hsa-miR-1909*	46.0888	-7.88734	50.2691
hsa-mir-1909	hsa-miR-1909	54.2305	1.8866	53.2307
hsa-mir-190b	hsa-miR-190b	22.2371	-32.7789	39.6099
hsa-mir-191	hsa-miR-191*	46.6199	27.6834	31.9476
hsa-mir-191	hsa-miR-191	31.8616	-20.1702	42.5519
hsa-mir-1910	hsa-miR-1910	40.7493	-103.265	95.4796
hsa-mir-1911	hsa-miR-1911*	50.1449	-0.198638	50.2502
hsa-mir-1911	hsa-miR-1911	38.2549	-39.1363	58.9971
hsa-mir-1912	hsa-miR-1912	45.7161	-6.21934	49.0124
hsa-mir-1913	hsa-miR-1913	54.2305	20.9636	43.1198
hsa-mir-1914	hsa-miR-1914	45.5257	10.0353	40.207
hsa-mir-1914	hsa-miR-1914*	50.3008	8.74754	45.6646
hsa-mir-1915	hsa-miR-1915*	45.264	-14.646	53.0264
hsa-mir-1915	hsa-miR-1915	54.0215	-14.3929	61.6498
hsa-mir-192	hsa-miR-192*	35.4464	-0.349709	35.6317
hsa-mir-192	hsa-miR-192	37.7217	-5.87062	40.8332
hsa-mir-193a	hsa-miR-193a-5p	40.9935	10.0353	35.6748
hsa-mir-193a	hsa-miR-193a-3p	50.1449	-42.394	72.6137
hsa-mir-193b	hsa-miR-193b*	40.5016	12.1325	34.0714
hsa-mir-193b	hsa-miR-193b	50.1449	-42.394	72.6137
hsa-mir-194-1	hsa-miR-194	26.1071	-32.8478	43.5165
hsa-mir-194-2	hsa-miR-194	26.1071	-45.1915	50.0586
hsa-mir-194-2	hsa-miR-194*	45.1315	-9.57267	50.2051
hsa-mir-195	hsa-miR-195*	6.34357	2.10848	5.22607
hsa-mir-195	hsa-miR-195	45.3689	1.8866	44.369
hsa-mir-196a-1	hsa-miR-196a	37.3027	1.36345	36.5801
hsa-mir-196a-2	hsa-miR-196a	37.3027	13.1314	30.3431
hsa-mir-196a-2	hsa-miR-196a*	40.8914	-8.37046	45.3277
hsa-mir-196b	hsa-miR-196b	37.3027	3.91396	35.2283
hsa-mir-196b	hsa-miR-196b*	42.6131	-5.01721	45.2722
hsa-mir-197	hsa-miR-197	41.4779	-15.8645	49.8861
hsa-mir-1972-1	hsa-miR-1972	49.7902	-30.9999	66.2202
hsa-mir-1972-2	hsa-miR-1972	49.7902	-30.9999	66.2202
hsa-mir-1973	hsa-miR-1973	46.9166	8.29908	42.518
hsa-mir-1976	hsa-miR-1976	45.5588	-4.63893	48.0174
hsa-mir-198	hsa-miR-198	41.5721	-35.7425	60.5156
hsa-mir-199a-1	hsa-miR-199a-3p	31.8308	12.068	25.4348
hsa-mir-199a-1	hsa-miR-199a-5p	40.6397	-19.5	50.9747
hsa-mir-199a-2	hsa-miR-199a-3p	31.8308	12.068	25.4348
hsa-mir-199a-2	hsa-miR-199a-5p	40.6397	-19.5	50.9747
hsa-mir-199b	hsa-miR-199b-3p	31.8308	12.068	25.4348
hsa-mir-199b	hsa-miR-199b-5p	40.6397	-19.5	50.9747
hsa-mir-19a	hsa-miR-19a	30.1565	3.64499	28.2247
hsa-mir-19a	hsa-miR-19a*	24.1576	-8.8607	28.8538
hsa-mir-19b-1	hsa-miR-19b	30.1565	20.3999	19.3446
hsa-mir-19b-1	hsa-miR-19b-1*	24.1576	-8.8607	28.8538
hsa-mir-19b-2	hsa-miR-19b-2*	24.1576	-8.8607	28.8538
hsa-mir-19b-2	hsa-miR-19b	30.1565	-4.5145	32.5492
hsa-mir-200a	hsa-miR-200a*	21.2748	4.89582	18.68
hsa-mir-200a	hsa-miR-200a	29.9262	-112.065	89.3204
hsa-mir-200b	hsa-miR-200b*	21.2748	4.89582	18.68
hsa-mir-200b	hsa-miR-200b	19.8523	-50.3212	46.5225
hsa-mir-200c	hsa-miR-200c*	27.3242	-0.192779	27.4264
hsa-mir-200c	hsa-miR-200c	19.8523	-49.5092	46.0921
hsa-mir-202	hsa-miR-202*	32.1578	12.1612	25.7124
hsa-mir-202	hsa-miR-202	32.7704	-0.612715	33.0951
hsa-mir-203	hsa-miR-203	18.3621	4.335	16.0646
hsa-mir-204	hsa-miR-204	35.3114	12.5108	28.6807
hsa-mir-205	hsa-miR-205*	18.244	-11.996	24.6019
hsa-mir-205	hsa-miR-205	30.1902	-12.4028	36.7637
hsa-mir-2052	hsa-miR-2052	18.2011	-8.73257	22.8293
hsa-mir-2053	hsa-miR-2053	13.2095	-4.27628	15.476
hsa-mir-2054	hsa-miR-2054	15.5848	4.75406	13.0651
hsa-mir-206	hsa-miR-206	30.9542	-12.2627	37.4534
hsa-mir-208a	hsa-miR-208a	28.0071	-46.1125	52.4468
hsa-mir-208b	hsa-miR-208b	28.0071	-46.1125	52.4468
hsa-mir-20a	hsa-miR-20a*	29.8724	20.2552	19.1372
hsa-mir-20a	hsa-miR-20a	30.0305	-40.9761	51.7478
hsa-mir-20b	hsa-miR-20b*	31.8308	-6.61997	35.3394
hsa-mir-20b	hsa-miR-20b	30.0305	-40.9761	51.7478
hsa-mir-21	hsa-miR-21	26.0219	2.85747	24.5075
hsa-mir-21	hsa-miR-21*	35.6292	1.7028	34.7267
hsa-mir-210	hsa-miR-210	42.5341	-9.43342	47.5338
hsa-mir-211	hsa-miR-211	35.3114	4.90695	32.7107
hsa-mir-2110	hsa-miR-2110	45.5903	-16.1258	54.137
hsa-mir-2113	hsa-miR-2113	30.1565	-18.7212	40.0788
hsa-mir-2114	hsa-miR-2114	45.5892	-6.00932	48.7741
hsa-mir-2114	hsa-miR-2114*	46.1129	-25.1851	59.461
hsa-mir-2115	hsa-miR-2115*	25.6825	5.02649	23.0185
hsa-mir-2115	hsa-miR-2115	40.9974	7.93283	36.793
hsa-mir-2116	hsa-miR-2116	20.3547	5.10263	17.6503
hsa-mir-2116	hsa-miR-2116*	40.5811	27.1021	26.217
hsa-mir-2117	hsa-miR-2117	31.2634	4.335	28.9659
hsa-mir-212	hsa-miR-212	30.9948	-5.22216	33.7625
hsa-mir-214	hsa-miR-214*	46.0888	26.6749	31.9511
hsa-mir-214	hsa-miR-214	44.975	20.2552	34.2398
hsa-mir-215	hsa-miR-215	37.7217	-42.2867	60.1337
hsa-mir-216a	hsa-miR-216a	25.6825	-11.4776	31.7656
hsa-mir-216b	hsa-miR-216b	25.5652	-29.5177	41.2096
hsa-mir-217	hsa-miR-217	35.8182	-24.3336	48.715
hsa-mir-218-1	hsa-miR-218-1*	41.121	12.3721	34.5637
hsa-mir-218-1	hsa-miR-218	35.5501	-9.43342	40.5498
hsa-mir-218-2	hsa-miR-218-2*	30.9542	11.1693	25.0344
hsa-mir-218-2	hsa-miR-218	35.5501	-9.43342	40.5498
hsa-mir-219-1	hsa-miR-219-1-3p	31.3848	-8.1019	35.6788
hsa-mir-219-1	hsa-miR-219-5p	26.5016	-49.2444	52.6011
hsa-mir-219-2	hsa-miR-219-2-3p	19.219	-4.52632	21.6179
hsa-mir-219-2	hsa-miR-219-5p	26.5016	-50.116	53.0631
hsa-mir-22	hsa-miR-22*	25.728	4.20055	23.5017
hsa-mir-22	hsa-miR-22	49.9544	10.7667	44.248
hsa-mir-221	hsa-miR-221	32.4772	13.689	25.2221
hsa-mir-221	hsa-miR-221*	49.7902	-26.1822	63.6668
hsa-mir-222	hsa-miR-222*	32.2158	5.77248	29.1564
hsa-mir-222	hsa-miR-222	32.4772	-5.70673	35.5018
hsa-mir-223	hsa-miR-223	30.9948	13.1171	24.0427
hsa-mir-223	hsa-miR-223*	20.8142	-42.2867	43.2262
hsa-mir-224	hsa-miR-224	30.9948	-22.6627	43.006
hsa-mir-224	hsa-miR-224*	24.0031	-50.5525	50.796
hsa-mir-2276	hsa-miR-2276	34.8386	20.9636	23.7278
hsa-mir-2277	hsa-miR-2277-3p	42.6131	-9.43342	47.6128
hsa-mir-2277	hsa-miR-2277-5p	56.9557	13.3636	49.873
hsa-mir-2278	hsa-miR-2278	40.6304	-39.1363	61.3727
hsa-mir-2355	hsa-miR-2355-3p	35.8236	-5.77513	38.8844
hsa-mir-2355	hsa-miR-2355-5p	49.9503	-5.23742	52.7261
hsa-mir-2392	hsa-miR-2392	40.5811	-21.9673	52.2238
hsa-mir-23a	hsa-miR-23a	25.3173	-14.1923	32.8392
hsa-mir-23a	hsa-miR-23a*	46.008	-6.52864	49.4682
hsa-mir-23b	hsa-miR-23b	25.3173	6.3393	21.9575
hsa-mir-23b	hsa-miR-23b*	46.008	8.52707	41.4886
hsa-mir-23c	hsa-miR-23c	25.3173	-5.87062	28.4287
hsa-mir-24-1	hsa-miR-24-1*	42.456	11.6762	36.2676
hsa-mir-24-1	hsa-miR-24	45.5588	-18.3022	55.2589
hsa-mir-24-2	hsa-miR-24	45.5588	4.41669	43.2179
hsa-mir-24-2	hsa-miR-24-2*	42.456	-25.0501	55.7326
hsa-mir-2467	hsa-miR-2467-5p	46.1129	-7.88734	50.2932
hsa-mir-2467	hsa-miR-2467-3p	45.5588	-16.2364	54.1641
hsa-mir-25	hsa-miR-25	30.6456	-7.46265	34.6008
hsa-mir-25	hsa-miR-25*	51.4526	-12.7454	58.2077
hsa-mir-2681	hsa-miR-2681*	18.8382	-24.4184	31.7799
hsa-mir-2681	hsa-miR-2681	30.7799	-50.116	57.3414
hsa-mir-2682	hsa-miR-2682*	40.8712	1.82915	39.9017
hsa-mir-2682	hsa-miR-2682	45.3981	-12.7454	52.1531
hsa-mir-26a-1	hsa-miR-26a-1*	20.3355	5.08885	17.6384
hsa-mir-26a-1	hsa-miR-26a	26.6004	-20.3757	37.3996
hsa-mir-26a-2	hsa-miR-26a-2*	20.3355	5.08885	17.6384
hsa-mir-26a-2	hsa-miR-26a	26.6004	-20.3757	37.3996
hsa-mir-26b	hsa-miR-26b*	30.2203	4.19872	27.995
hsa-mir-26b	hsa-miR-26b	26.6004	-20.3757	37.3996
hsa-mir-27a	hsa-miR-27a	36.3122	0.0714314	36.2743
hsa-mir-27a	hsa-miR-27a*	42.2459	-27.5422	56.8432
hsa-mir-27b	hsa-miR-27b*	32.3235	2.35403	31.0758
hsa-mir-27b	hsa-miR-27b	36.3122	4.335	34.0146
hsa-mir-28	hsa-miR-28-3p	27.1169	-20.7465	38.1125
hsa-mir-28	hsa-miR-28-5p	45.4331	2.7058	43.999
hsa-mir-2861	hsa-miR-2861	54.2305	23.3858	41.8361
hsa-mir-2909	hsa-miR-2909	42.2459	-23.7058	54.81
hsa-mir-296	hsa-miR-296-3p	40.2534	8.74754	35.6172
hsa-mir-296	hsa-miR-296-5p	62.5775	15.6739	54.2703
hsa-mir-2964a	hsa-miR-2964a-3p	25.4082	-4.52632	27.8072
hsa-mir-2964a	hsa-miR-2964a-5p	37.0226	-16.2571	45.6389
hsa-mir-297	hsa-miR-297	26.8945	-21.1066	38.081
hsa-mir-298	hsa-miR-298	35.7439	7.2303	31.9119
hsa-mir-299	hsa-miR-299-5p	26.1976	4.35019	23.892
hsa-mir-299	hsa-miR-299-3p	40.4704	-2.49702	41.7938
hsa-mir-29a	hsa-miR-29a*	18.244	8.05264	13.9761
hsa-mir-29a	hsa-miR-29a	45.5257	-7.8352	49.6783
hsa-mir-29b-1	hsa-miR-29b-1*	29.2408	8.56269	24.7026
hsa-mir-29b-1	hsa-miR-29b	45.5257	-7.8352	49.6783
hsa-mir-29b-2	hsa-miR-29b-2*	30.481	-0.881633	30.9483
hsa-mir-29b-2	hsa-miR-29b	45.5257	13.8334	38.194
hsa-mir-29c	hsa-miR-29c*	38.2716	6.35599	34.9029
hsa-mir-29c	hsa-miR-29c	45.5257	-26.9703	59.8199
hsa-mir-300	hsa-miR-300	19.8523	-289.75	173.42
hsa-mir-301a	hsa-miR-301a	35.5501	-9.57267	40.6236
hsa-mir-301b	hsa-miR-301b	35.5501	-9.57267	40.6236
hsa-mir-302a	hsa-miR-302a*	11.7163	-16.199	20.3018
hsa-mir-302a	hsa-miR-302a	35.4237	-8.18434	39.7614
hsa-mir-302b	hsa-miR-302b*	11.7163	-42.394	34.1852
hsa-mir-302b	hsa-miR-302b	35.4237	-67.8286	71.3729
hsa-mir-302c	hsa-miR-302c	35.4237	-21.8287	46.9929
hsa-mir-302c	hsa-miR-302c*	13.2095	-86.402	59.0026
hsa-mir-302d	hsa-miR-302d*	11.7163	-13.7382	18.9976
hsa-mir-302d	hsa-miR-302d	35.4237	-8.18434	39.7614
hsa-mir-302e	hsa-miR-302e	35.4237	-18.3548	45.1518
hsa-mir-302f	hsa-miR-302f	24.0311	-51.3379	51.2402
hsa-mir-3064	hsa-miR-3064-3p	45.6535	-12.2627	52.1527
hsa-mir-3064	hsa-miR-3064-5p	44.975	-29.1862	60.4437
hsa-mir-3065	hsa-miR-3065-5p	16.6009	-3.35108	18.377
hsa-mir-3065	hsa-miR-3065-3p	45.5257	1.8866	44.5258
hsa-mir-3074	hsa-miR-3074-5p	40.9974	4.4292	38.6499
hsa-mir-3074	hsa-miR-3074-3p	21.3464	-129.56	90.0133
hsa-mir-30a	hsa-miR-30a	19.8573	-5.39313	22.7157
hsa-mir-30a	hsa-miR-30a*	24.4726	-9.33838	29.4219
hsa-mir-30b	hsa-miR-30b	19.8573	-32.8478	37.2667
hsa-mir-30b	hsa-miR-30b*	49.9503	5.77248	46.8909
hsa-mir-30c-1	hsa-miR-30c	19.8573	-32.8478	37.2667
hsa-mir-30c-1	hsa-miR-30c-1*	45.8715	5.77248	42.8121
hsa-mir-30c-2	hsa-miR-30c	19.8573	-32.8478	37.2667
hsa-mir-30c-2	hsa-miR-30c-2*	45.8715	5.77248	42.8121
hsa-mir-30d	hsa-miR-30d*	24.4726	-9.33838	29.4219
hsa-mir-30d	hsa-miR-30d	19.8573	-32.5792	37.1243
hsa-mir-30e	hsa-miR-30e	19.8573	-5.22216	22.6251
hsa-mir-30e	hsa-miR-30e*	24.4726	-9.33838	29.4219
hsa-mir-31	hsa-miR-31	40.9974	11.8342	34.7253
hsa-mir-31	hsa-miR-31*	37.7733	-5.70673	40.7979
hsa-mir-3115	hsa-miR-3115	37.301	-24.2235	50.1395
hsa-mir-3116-1	hsa-miR-3116	50.237	26.6749	36.0993
hsa-mir-3116-2	hsa-miR-3116	50.237	26.6749	36.0993
hsa-mir-3117	hsa-miR-3117-3p	37.5951	-17.1907	46.7062
hsa-mir-3117	hsa-miR-3117-5p	32.9602	-42.2867	55.3722
hsa-mir-3118-1	hsa-miR-3118	36.3122	13.1171	29.3601
hsa-mir-3118-2	hsa-miR-3118	36.3122	13.1171	29.3601
hsa-mir-3118-3	hsa-miR-3118	36.3122	13.1171	29.3601
hsa-mir-3118-4	hsa-miR-3118	36.3122	13.1171	29.3601
hsa-mir-3118-5	hsa-miR-3118	36.3122	13.1171	29.3601
hsa-mir-3118-6	hsa-miR-3118	36.3122	13.1171	29.3601
hsa-mir-3119-1	hsa-miR-3119	29.3459	26.6749	15.2082
hsa-mir-3119-2	hsa-miR-3119	29.3459	26.6749	15.2082
hsa-mir-3120	hsa-miR-3120-5p	35.6313	18.9855	25.5689
hsa-mir-3120	hsa-miR-3120-3p	35.5501	-9.57267	40.6236
hsa-mir-3121	hsa-miR-3121-3p	13.8352	-27.3958	28.355
hsa-mir-3121	hsa-miR-3121-5p	35.0275	11.5307	28.9162
hsa-mir-3122	hsa-miR-3122	41.121	-47.8749	66.4946
hsa-mir-3123	hsa-miR-3123	25.5652	-8.02544	29.8187
hsa-mir-3124	hsa-miR-3124-3p	29.5538	-8.8607	34.2499
hsa-mir-3124	hsa-miR-3124-5p	52.7999	-0.160488	52.885
hsa-mir-3125	hsa-miR-3125	36.0118	-8.02544	40.2653
hsa-mir-3126	hsa-miR-3126-3p	41.0591	-16.3815	49.7413
hsa-mir-3126	hsa-miR-3126-5p	46.2708	-46.0848	70.6957
hsa-mir-3127	hsa-miR-3127-3p	45.4605	12.5108	38.8298
hsa-mir-3127	hsa-miR-3127-5p	50.237	-210.404	161.751
hsa-mir-3128	hsa-miR-3128	40.2633	-82.3316	83.8991
hsa-mir-3129	hsa-miR-3129-3p	13.0909	-7.35971	16.9916
hsa-mir-3129	hsa-miR-3129-5p	31.8308	21.9298	20.208
hsa-mir-3130-1	hsa-miR-3130-3p	45.5257	27.6834	30.8534
hsa-mir-3130-1	hsa-miR-3130-5p	45.5563	21.7494	34.0291
hsa-mir-3130-2	hsa-miR-3130-3p	45.5257	27.6834	30.8534
hsa-mir-3130-2	hsa-miR-3130-5p	45.5563	21.7494	34.0291
hsa-mir-3131	hsa-miR-3131	42.823	-25.9412	56.5719
hsa-mir-3132	hsa-miR-3132	42.801	-16.1258	51.3476
hsa-mir-3133	hsa-miR-3133	18.0797	-18.9241	28.1095
hsa-mir-3134	hsa-miR-3134	31.7569	-7.74877	35.8638
hsa-mir-3135	hsa-miR-3135	46.8942	12.37	40.3381
hsa-mir-3135b	hsa-miR-3135b	45.5588	-46.7129	70.3166
hsa-mir-3136	hsa-miR-3136-5p	36.6104	-2.27385	37.8156
hsa-mir-3136	hsa-miR-3136-3p	50.1237	17.0605	41.0816
hsa-mir-3137	hsa-miR-3137	37.3363	-9.57267	42.4098
hsa-mir-3138	hsa-miR-3138	41.4779	-9.2502	46.3805
hsa-mir-3139	hsa-miR-3139	45.4331	-32.6272	62.7255
hsa-mir-3140	hsa-miR-3140-3p	23.2307	10.7667	17.5243
hsa-mir-3140	hsa-miR-3140-5p	30.1902	18.9855	20.1279
hsa-mir-3141	hsa-miR-3141	55.4487	8.75094	50.8107
hsa-mir-3142	hsa-miR-3142	45.1338	-14.0907	52.6018
hsa-mir-3143	hsa-miR-3143	13.2095	-32.8478	30.6189
hsa-mir-3144	hsa-miR-3144-3p	28.112	-19.346	38.3654
hsa-mir-3144	hsa-miR-3144-5p	54.7775	-7.63209	58.8225
hsa-mir-3145	hsa-miR-3145-5p	35.8236	-20.5013	46.6893
hsa-mir-3145	hsa-miR-3145-3p	8.28323	-111.989	67.6373
hsa-mir-3146	hsa-miR-3146	31.733	-27.3254	46.2155
hsa-mir-3147	hsa-miR-3147	45.8174	2.6013	44.4387
hsa-mir-3148	hsa-miR-3148	17.1457	11.6724	10.9593
hsa-mir-3149	hsa-miR-3149	19.9731	-22.5376	31.9181
hsa-mir-3150a	hsa-miR-3150a-5p	37.1534	10.7026	31.481
hsa-mir-3150a	hsa-miR-3150a-3p	49.9503	5.77248	46.8909
hsa-mir-3150b	hsa-miR-3150b-5p	37.1534	10.7026	31.481
hsa-mir-3150b	hsa-miR-3150b-3p	41.6635	-0.349709	41.8489
hsa-mir-3151	hsa-miR-3151	54.6536	26.6721	40.5174
hsa-mir-3152	hsa-miR-3152-3p	26.1071	12.2088	19.6365
hsa-mir-3152	hsa-miR-3152-5p	40.9974	3.97749	38.8893
hsa-mir-3153	hsa-miR-3153	35.3114	19.3558	25.0528
hsa-mir-3154	hsa-miR-3154	40.3716	-25.1955	53.7252
hsa-mir-3155	hsa-miR-3155	45.5588	25.6104	31.9853
hsa-mir-3155b	hsa-miR-3155b	45.5588	25.6104	31.9853
hsa-mir-3156-1	hsa-miR-3156-5p	25.5652	-7.33638	29.4535
hsa-mir-3156-1	hsa-miR-3156-3p	45.7161	27.1021	31.352
hsa-mir-3156-2	hsa-miR-3156-5p	25.5652	-7.33638	29.4535
hsa-mir-3156-2	hsa-miR-3156-3p	45.7161	27.1021	31.352
hsa-mir-3156-3	hsa-miR-3156-5p	25.5652	-7.33638	29.4535
hsa-mir-3157	hsa-miR-3157-5p	45.6847	2.77557	44.2137
hsa-mir-3157	hsa-miR-3157-3p	47.0252	1.8866	46.0253
hsa-mir-3158-1	hsa-miR-3158-5p	40.755	26.6749	26.6173
hsa-mir-3158-1	hsa-miR-3158-3p	45.1338	17.7373	35.733
hsa-mir-3158-2	hsa-miR-3158-3p	45.1338	17.7373	35.733
hsa-mir-3159	hsa-miR-3159	26.5004	2.7058	25.0663
hsa-mir-3160-1	hsa-miR-3160-5p	30.3236	19.0829	20.2096
hsa-mir-3160-1	hsa-miR-3160-3p	41.4493	20.8212	30.4141
hsa-mir-3160-2	hsa-miR-3160-5p	30.3236	19.0829	20.2096
hsa-mir-3160-2	hsa-miR-3160-3p	41.4493	20.8212	30.4141
hsa-mir-3161	hsa-miR-3161	20.4548	-57.891	51.137
hsa-mir-3162	hsa-miR-3162-3p	47.0679	27.1889	32.6578
hsa-mir-3162	hsa-miR-3162-5p	42.2049	-12.4028	48.7783
hsa-mir-3163	hsa-miR-3163	-1.52628	-23.3769	10.8635
hsa-mir-3164	hsa-miR-3164	30.9948	9.54581	25.9355
hsa-mir-3165	hsa-miR-3165	41.1787	18.9855	31.1164
hsa-mir-3166	hsa-miR-3166	41.3541	20.9779	30.2358
hsa-mir-3167	hsa-miR-3167	25.7623	-6.57127	29.2451
hsa-mir-3168	hsa-miR-3168	26.4764	-21.774	38.0166
hsa-mir-3169	hsa-miR-3169	40.7493	12.0857	34.3439
hsa-mir-3170	hsa-miR-3170	45.4248	10.0353	40.1061
hsa-mir-3171	hsa-miR-3171	22.2371	-289.75	175.805
hsa-mir-3173	hsa-miR-3173-3p	40.3716	-0.444909	40.6074
hsa-mir-3173	hsa-miR-3173-5p	54.4317	10.0353	49.113
hsa-mir-3174	hsa-miR-3174	36.1889	2.18012	35.0334
hsa-mir-3175	hsa-miR-3175	50.3902	-4.63893	52.8488
hsa-mir-3176	hsa-miR-3176	49.6606	-0.349709	49.8459
hsa-mir-3177	hsa-miR-3177-5p	32.7171	6.23757	29.4112
hsa-mir-3177	hsa-miR-3177-3p	51.7633	-40.6482	73.3068
hsa-mir-3178	hsa-miR-3178	56.9557	40.1762	35.6623
hsa-mir-3179-1	hsa-miR-3179	45.4605	2.64104	44.0608
hsa-mir-3179-2	hsa-miR-3179	45.4605	2.64104	44.0608
hsa-mir-3179-3	hsa-miR-3179	45.4605	2.64104	44.0608
hsa-mir-3180-1	hsa-miR-3180-5p	36.136	8.75094	31.498
hsa-mir-3180-1	hsa-miR-3180-3p	59.7663	32.9036	42.3274
hsa-mir-3180-2	hsa-miR-3180-5p	36.136	8.75094	31.498
hsa-mir-3180-2	hsa-miR-3180-3p	59.7663	32.9036	42.3274
hsa-mir-3180-3	hsa-miR-3180-5p	36.136	8.75094	31.498
hsa-mir-3180-3	hsa-miR-3180-3p	59.7663	32.9036	42.3274
hsa-mir-3180-4	hsa-miR-3180	59.7663	4.90695	57.1657
hsa-mir-3180-5	hsa-miR-3180	59.7663	4.90695	57.1657
hsa-mir-3181	hsa-miR-3181	55.8731	4.94394	53.2528
hsa-mir-3182	hsa-miR-3182	30.2203	4.74456	27.7057
hsa-mir-3183	hsa-miR-3183	40.8555	2.7058	39.4215
hsa-mir-3184	hsa-miR-3184	54.556	19.7389	44.0944
hsa-mir-3185	hsa-miR-3185	24.8666	-67.8286	60.8157
hsa-mir-3186	hsa-miR-3186-3p	48.182	8.44771	43.7047
hsa-mir-3186	hsa-miR-3186-5p	47.3185	-25.1851	60.6667
hsa-mir-3187	hsa-miR-3187-3p	45.2985	3.2366	43.5831
hsa-mir-3187	hsa-miR-3187-5p	49.7902	-7.58724	53.8115
hsa-mir-3188	hsa-miR-3188	40.8712	2.7058	39.4371
hsa-mir-3189	hsa-miR-3189-5p	49.865	21.2751	38.5892
hsa-mir-3189	hsa-miR-3189-3p	44.8553	-14.3929	52.4836
hsa-mir-3190	hsa-miR-3190	35.8236	-0.198638	35.9288
hsa-mir-3191	hsa-miR-3191	51.6546	22.1177	39.9322
hsa-mir-3192	hsa-miR-3192	45.1713	-18.3022	54.8714
hsa-mir-3193	hsa-miR-3193	46.7874	19.7389	36.3258
hsa-mir-3194	hsa-miR-3194-3p	45.9314	15.6739	37.6242
hsa-mir-3194	hsa-miR-3194-5p	54.4317	11.8342	48.1596
hsa-mir-3195	hsa-miR-3195	56.9557	15.4885	48.7468
hsa-mir-3196	hsa-miR-3196	59.7663	-30.6092	75.9892
hsa-mir-3197	hsa-miR-3197	51.7061	-6.46299	55.1315
hsa-mir-3198-1	hsa-miR-3198	41.5721	-31.3238	58.1737
hsa-mir-3198-2	hsa-miR-3198	41.5721	-31.3238	58.1737
hsa-mir-3199-1	hsa-miR-3199	45.7161	27.1021	31.352
hsa-mir-3199-2	hsa-miR-3199	45.7161	27.1021	31.352
hsa-mir-32	hsa-miR-32*	4.50913	-24.4257	17.4548
hsa-mir-32	hsa-miR-32	30.6456	-73.8258	69.7733
hsa-mir-3200	hsa-miR-3200-3p	40.7633	18.9855	30.7009
hsa-mir-3200	hsa-miR-3200-5p	31.0818	-26.3399	45.042
hsa-mir-3201	hsa-miR-3201	27.249	3.76243	25.2549
hsa-mir-3202-1	hsa-miR-3202	45.4605	11.6724	39.2741
hsa-mir-3202-2	hsa-miR-3202	45.4605	11.6724	39.2741
hsa-mir-320a	hsa-miR-320a	29.2185	-74.9786	68.9572
hsa-mir-320b-1	hsa-miR-320b	29.2185	-74.9786	68.9572
hsa-mir-320b-2	hsa-miR-320b	29.2185	-94.4898	79.2982
hsa-mir-320c-1	hsa-miR-320c	29.2185	-74.9786	68.9572
hsa-mir-320c-2	hsa-miR-320c	29.2185	-74.9786	68.9572
hsa-mir-320d-1	hsa-miR-320d	29.2185	-74.9786	68.9572
hsa-mir-320d-2	hsa-miR-320d	29.2185	-74.9786	68.9572
hsa-mir-320e	hsa-miR-320e	40.1343	-43.7615	63.3279
hsa-mir-323	hsa-miR-323-5p	46.2488	1.36345	45.5262
hsa-mir-323	hsa-miR-323-3p	20.8142	-103.948	75.9065
hsa-mir-323b	hsa-miR-323b-5p	36.51	13.8052	29.1932
hsa-mir-323b	hsa-miR-323b-3p	26.137	-289.75	179.705
hsa-mir-324	hsa-miR-324-3p	54.2305	1.8866	53.2307
hsa-mir-324	hsa-miR-324-5p	45.8602	-25.0501	59.1368
hsa-mir-325	hsa-miR-325	27.2565	-20.8761	38.3209
hsa-mir-326	hsa-miR-326	45.1713	2.7058	43.7372
hsa-mir-328	hsa-miR-328	54.2305	26.6749	40.0928
hsa-mir-329-1	hsa-miR-329	41.254	-22.5376	53.1989
hsa-mir-329-2	hsa-miR-329	41.254	-22.5376	53.1989
hsa-mir-330	hsa-miR-330-5p	45.1713	13.7146	37.9026
hsa-mir-330	hsa-miR-330-3p	29.3453	-22.5975	41.322
hsa-mir-331	hsa-miR-331-5p	28.112	12.1411	21.6773
hsa-mir-331	hsa-miR-331-3p	54.0215	19.3558	43.763
hsa-mir-335	hsa-miR-335*	11.5837	-36.819	31.0978
hsa-mir-335	hsa-miR-335	35.7439	-7.88734	39.9242
hsa-mir-337	hsa-miR-337-3p	28.5625	19.5941	18.1776
hsa-mir-337	hsa-miR-337-5p	42.0692	-18.0689	51.6458
hsa-mir-338	hsa-miR-338-5p	14.4638	-8.73257	19.092
hsa-mir-338	hsa-miR-338-3p	40.3537	-0.349709	40.5391
hsa-mir-339	hsa-miR-339-3p	51.7061	20.9636	40.5954
hsa-mir-339	hsa-miR-339-5p	45.7161	-29.3183	61.2548
hsa-mir-33a	hsa-miR-33a*	10.7928	-7.46265	14.7481
hsa-mir-33a	hsa-miR-33a	29.995	14.3668	22.3806
hsa-mir-33b	hsa-miR-33b	29.995	20.3999	19.1831
hsa-mir-33b	hsa-miR-33b*	45.3981	-11.5389	51.5137
hsa-mir-340	hsa-miR-340	7.11221	-41.0445	28.8658
hsa-mir-340	hsa-miR-340*	42.823	-3.74068	44.8056
hsa-mir-342	hsa-miR-342-3p	36.3122	-12.1774	42.7662
hsa-mir-342	hsa-miR-342-5p	54.6536	19.3558	44.395
hsa-mir-345	hsa-miR-345	36.4886	-39.0254	57.1721
hsa-mir-346	hsa-miR-346	46.0888	-37.3817	65.9011
hsa-mir-34a	hsa-miR-34a*	30.918	-11.5578	37.0436
hsa-mir-34a	hsa-miR-34a	45.5257	11.8342	39.2535
hsa-mir-34b	hsa-miR-34b	25.1984	-4.40187	27.5314
hsa-mir-34b	hsa-miR-34b*	45.3981	11.6762	39.2097
hsa-mir-34c	hsa-miR-34c-3p	27.2367	-4.40187	29.5697
hsa-mir-34c	hsa-miR-34c-5p	45.5257	-11.1057	51.4117
hsa-mir-3529	hsa-miR-3529	38.2549	-41.9119	60.4682
hsa-mir-3545	hsa-miR-3545-5p	41.3529	2.18012	40.1975
hsa-mir-3545	hsa-miR-3545-3p	30.3441	-20.3757	41.1432
hsa-mir-3591	hsa-miR-3591-3p	35.6292	-37.7257	55.6238
hsa-mir-3591	hsa-miR-3591-5p	26.1071	-61.0686	58.4735
hsa-mir-3605	hsa-miR-3605-5p	36.377	2.7058	34.9429
hsa-mir-3605	hsa-miR-3605-3p	42.1591	2.7058	40.7251
hsa-mir-3606	hsa-miR-3606	26.6004	-18.3548	36.3285
hsa-mir-3607	hsa-miR-3607-3p	18.8396	-9.57267	23.9131
hsa-mir-3607	hsa-miR-3607-5p	30.9369	-14.9854	38.8791
hsa-mir-3609	hsa-miR-3609	24.4726	-74.9786	64.2112
hsa-mir-361	hsa-miR-361-5p	27.6863	-25.218	41.0518
hsa-mir-361	hsa-miR-361-3p	54.0215	19.3558	43.763
hsa-mir-3610	hsa-miR-3610	32.6477	-50.116	59.2092
hsa-mir-3611	hsa-miR-3611	30.3441	1.7028	29.4416
hsa-mir-3612	hsa-miR-3612	50.237	2.7058	48.8029
hsa-mir-3613	hsa-miR-3613-3p	-0.0693305	-8.73257	4.55893
hsa-mir-3613	hsa-miR-3613-5p	26.9743	-22.5376	38.9192
hsa-mir-3614	hsa-miR-3614-3p	40.8712	19.6061	30.48
hsa-mir-3614	hsa-miR-3614-5p	34.9121	-7.90321	39.1008
hsa-mir-3615	hsa-miR-3615	42.2442	-6.46299	45.6695
hsa-mir-3616	hsa-miR-3616-5p	30.3441	-4.40187	32.6771
hsa-mir-3616	hsa-miR-3616-3p	50.237	-39.1363	70.9792
hsa-mir-3617	hsa-miR-3617	25.1984	-7.33638	29.0867
hsa-mir-3618	hsa-miR-3618	32.9602	8.56269	28.422
hsa-mir-3619	hsa-miR-3619-3p	41.1787	4.4292	38.8312
hsa-mir-3619	hsa-miR-3619-5p	44.975	1.8866	43.9751
hsa-mir-362	hsa-miR-362-5p	30.1902	4.66945	27.7154
hsa-mir-362	hsa-miR-362-3p	41.254	-7.47022	45.2132
hsa-mir-3620	hsa-miR-3620	45.1315	-26.1822	59.0081
hsa-mir-3621	hsa-miR-3621	51.9063	0.969524	51.3925
hsa-mir-3622a	hsa-miR-3622a-3p	40.8751	20.8938	29.8014
hsa-mir-3622a	hsa-miR-3622a-5p	46.7874	26.6749	32.6497
hsa-mir-3622b	hsa-miR-3622b-3p	40.8751	20.8938	29.8014
hsa-mir-3622b	hsa-miR-3622b-5p	45.2985	26.6749	31.1608
hsa-mir-363	hsa-miR-363	30.6456	-18.7212	40.5679
hsa-mir-363	hsa-miR-363*	50.4288	-7.38108	54.3407
hsa-mir-3646	hsa-miR-3646	11.5837	-31.5191	28.2889
hsa-mir-3647	hsa-miR-3647-3p	4.16427	-39.1363	24.9065
hsa-mir-3647	hsa-miR-3647-5p	30.3441	-7.88734	34.5244
hsa-mir-3648	hsa-miR-3648	56.9557	4.97271	54.3201
hsa-mir-3649	hsa-miR-3649	50.3008	-29.3183	65.8395
hsa-mir-365-1	hsa-miR-365	40.5919	-57.8165	71.2346
hsa-mir-365-2	hsa-miR-365*	40.9935	-6.18825	44.2733
hsa-mir-365-2	hsa-miR-365	40.5919	-57.8165	71.2346
hsa-mir-3650	hsa-miR-3650	41.254	-26.0542	55.0627
hsa-mir-3651	hsa-miR-3651	42.2633	-20.5495	53.1545
hsa-mir-3652	hsa-miR-3652	50.237	-11.1057	56.123
hsa-mir-3653	hsa-miR-3653	19.3621	-35.9298	38.4049
hsa-mir-3654	hsa-miR-3654	41.3529	-57.488	71.8216
hsa-mir-3655	hsa-miR-3655	31.7082	-19.1433	41.8541
hsa-mir-3656	hsa-miR-3656	51.5072	13.8655	44.1584
hsa-mir-3657	hsa-miR-3657	46.2488	-7.47022	50.208
hsa-mir-3658	hsa-miR-3658	12.5189	-86.402	58.312
hsa-mir-3659	hsa-miR-3659	30.9948	-20.1226	41.6597
hsa-mir-3660	hsa-miR-3660	35.6313	-7.88734	39.8115
hsa-mir-3661	hsa-miR-3661	45.7161	4.4292	43.3686
hsa-mir-3662	hsa-miR-3662	11.5837	-58.6915	42.6902
hsa-mir-3663	hsa-miR-3663-5p	40.7493	22.7765	28.6777
hsa-mir-3663	hsa-miR-3663-3p	46.0888	16.2656	37.468
hsa-mir-3664	hsa-miR-3664-5p	36.1889	4.20055	33.9626
hsa-mir-3664	hsa-miR-3664-3p	40.9795	-7.88734	45.1598
hsa-mir-3665	hsa-miR-3665	45.5257	19.0808	35.4128
hsa-mir-3666	hsa-miR-3666	35.5501	-46.0848	59.975
hsa-mir-3667	hsa-miR-3667-3p	40.3716	10.5593	34.7752
hsa-mir-3667	hsa-miR-3667-5p	40.9935	-7.33638	44.8818
hsa-mir-3668	hsa-miR-3668	27.2367	-3.30662	28.9892
hsa-mir-3669	hsa-miR-3669	28.0086	-82.3316	71.6444
hsa-mir-367	hsa-miR-367*	35.5501	-9.4773	40.573
hsa-mir-367	hsa-miR-367	30.6456	-34.7132	49.0436
hsa-mir-3670	hsa-miR-3670	41.4493	1.73754	40.5284
hsa-mir-3671	hsa-miR-3671	13.9526	-129.56	82.6195
hsa-mir-3672	hsa-miR-3672	36.4886	4.89582	33.8938
hsa-mir-3673	hsa-miR-3673	30.3123	-79.4887	72.4413
hsa-mir-3674	hsa-miR-3674	26.6004	-19.0152	36.6785
hsa-mir-3675	hsa-miR-3675-3p	27.5678	-16.3815	36.25
hsa-mir-3675	hsa-miR-3675-5p	49.865	-8.67975	54.4653
hsa-mir-3676	hsa-miR-3676	25.5049	1.51411	24.7025
hsa-mir-3677	hsa-miR-3677-5p	50.1449	-9.57267	55.2184
hsa-mir-3677	hsa-miR-3677-3p	47.0982	-289.75	200.666
hsa-mir-3678	hsa-miR-3678-5p	38.9026	22.6042	26.9224
hsa-mir-3678	hsa-miR-3678-3p	40.755	2.03614	39.6759
hsa-mir-3679	hsa-miR-3679-5p	33.1257	-0.477715	33.3789
hsa-mir-3679	hsa-miR-3679-3p	50.2833	11.5307	44.172
hsa-mir-3680	hsa-miR-3680*	24.1526	-40.8753	45.8165
hsa-mir-3680	hsa-miR-3680	36.1889	-103.948	91.2811
hsa-mir-3681	hsa-miR-3681	36.0797	4.75406	33.56
hsa-mir-3681	hsa-miR-3681*	35.436	-9.43342	40.4358
hsa-mir-3682	hsa-miR-3682-5p	26.4764	5.52717	23.547
hsa-mir-3682	hsa-miR-3682-3p	22.7634	-3.78699	24.7705
hsa-mir-3683	hsa-miR-3683	38.0311	-5.57507	40.9858
hsa-mir-3684	hsa-miR-3684	37.5951	-29.2079	53.0752
hsa-mir-3685	hsa-miR-3685	32.3739	2.50019	31.0488
hsa-mir-3686	hsa-miR-3686	26.6004	4.89582	24.0057
hsa-mir-3687	hsa-miR-3687	47.0982	12.1325	40.668
hsa-mir-3688-1	hsa-miR-3688-3p	24.5265	5.22565	21.7569
hsa-mir-3688-1	hsa-miR-3688-5p	40.8914	18.9855	30.829
hsa-mir-3688-2	hsa-miR-3688-3p	24.5265	5.22565	21.7569
hsa-mir-3688-2	hsa-miR-3688-5p	40.8914	18.9855	30.829
hsa-mir-3689a	hsa-miR-3689a-5p	22.2371	-39.0254	42.9205
hsa-mir-3689a	hsa-miR-3689a-3p	49.9503	-14.3929	57.5785
hsa-mir-3689b	hsa-miR-3689b	22.2371	-61.7023	54.9392
hsa-mir-3689b	hsa-miR-3689b*	49.9503	-14.3929	57.5785
hsa-mir-3689c	hsa-miR-3689c	49.9503	-14.3929	57.5785
hsa-mir-3689d-1	hsa-miR-3689d	45.7161	8.75094	41.0781
hsa-mir-3689d-2	hsa-miR-3689d	45.7161	8.75094	41.0781
hsa-mir-3689e	hsa-miR-3689e	22.2371	-55.9836	51.9084
hsa-mir-3689f	hsa-miR-3689f	22.2371	-9.43342	27.2368
hsa-mir-369	hsa-miR-369-5p	34.105	7.21889	30.2789
hsa-mir-369	hsa-miR-369-3p	9.86859	-46.1125	34.3082
hsa-mir-3690	hsa-miR-3690	45.7161	-9.57267	50.7896
hsa-mir-3691	hsa-miR-3691-5p	36.2012	-0.349709	36.3866
hsa-mir-3691	hsa-miR-3691-3p	35.8236	-10.1528	41.2046
hsa-mir-3692	hsa-miR-3692	35.9495	12.8837	29.1212
hsa-mir-3692	hsa-miR-3692*	44.975	1.8866	43.9751
hsa-mir-370	hsa-miR-370	44.975	-0.349709	45.1604
hsa-mir-371	hsa-miR-371-5p	24.4726	12.978	17.5943
hsa-mir-371	hsa-miR-371-3p	46.7874	1.56666	45.9571
hsa-mir-3713	hsa-miR-3713	34.2122	6.59242	30.7182
hsa-mir-3714	hsa-miR-3714	40.1343	-29.3183	55.673
hsa-mir-371b	hsa-miR-371b-5p	17.1693	12.978	10.291
hsa-mir-371b	hsa-miR-371b-3p	50.1449	1.56666	49.3146
hsa-mir-372	hsa-miR-372	35.4237	-8.8607	40.1199
hsa-mir-373	hsa-miR-373*	17.1693	7.2529	13.3253
hsa-mir-373	hsa-miR-373	35.4237	-0.623733	35.7543
hsa-mir-374a	hsa-miR-374a	3.75457	-25.3929	17.2128
hsa-mir-374a	hsa-miR-374a*	20.4548	-15.1317	28.4745
hsa-mir-374b	hsa-miR-374b	3.75457	-41.0445	25.5082
hsa-mir-374b	hsa-miR-374b*	31.2863	-7.24548	35.1264
hsa-mir-374c	hsa-miR-374c	15.5848	-23.0684	27.811
hsa-mir-375	hsa-miR-375	26.0131	-8.73257	30.6413
hsa-mir-376a-1	hsa-miR-376a*	21.8371	-6.00932	25.022
hsa-mir-376a-1	hsa-miR-376a	27.6863	-16.2571	36.3025
hsa-mir-376a-2	hsa-miR-376a	27.6863	-8.3762	32.1256
hsa-mir-376b	hsa-miR-376b	27.6863	-16.2571	36.3025
hsa-mir-376c	hsa-miR-376c	27.2367	-5.77513	30.2975
hsa-mir-377	hsa-miR-377	36.4357	6.3393	33.0759
hsa-mir-377	hsa-miR-377*	35.8236	-25.2326	49.1968
hsa-mir-378	hsa-miR-378	40.7493	1.51411	39.9468
hsa-mir-378	hsa-miR-378*	41.5721	-0.500271	41.8372
hsa-mir-378b	hsa-miR-378b	40.7493	3.05733	39.1289
hsa-mir-378c	hsa-miR-378c	40.7493	-38.4553	61.1306
hsa-mir-378d-1	hsa-miR-378d	40.7493	-15.8645	49.1575
hsa-mir-378d-2	hsa-miR-378d	40.7493	-29.1862	56.218
hsa-mir-378e	hsa-miR-378e	40.7493	-0.349709	40.9346
hsa-mir-378f	hsa-miR-378f	40.7493	-18.3022	50.4494
hsa-mir-378g	hsa-miR-378g	49.6606	-0.349709	49.8459
hsa-mir-378h	hsa-miR-378h	40.7493	3.05733	39.1289
hsa-mir-378i	hsa-miR-378i	40.7493	-46.0848	65.1742
hsa-mir-379	hsa-miR-379*	20.8142	-8.99213	25.58
hsa-mir-379	hsa-miR-379	38.2549	-19.4929	48.5861
hsa-mir-380	hsa-miR-380	14.4638	-5.14344	17.1898
hsa-mir-380	hsa-miR-380*	36.51	-112.065	95.9042
hsa-mir-381	hsa-miR-381	19.8523	-9.5605	24.9193
hsa-mir-382	hsa-miR-382	23.9403	-13.7382	31.2216
hsa-mir-383	hsa-miR-383	32.1649	-21.4641	43.5409
hsa-mir-384	hsa-miR-384	31.6038	-289.75	185.171
hsa-mir-3907	hsa-miR-3907	46.0888	15.868	37.6788
hsa-mir-3908	hsa-miR-3908	29.8724	-25.1851	43.2205
hsa-mir-3909	hsa-miR-3909	41.4489	20.8938	30.3752
hsa-mir-3910-1	hsa-miR-3910	35.3219	-0.444909	35.5577
hsa-mir-3910-2	hsa-miR-3910	35.3219	-0.444909	35.5577
hsa-mir-3911	hsa-miR-3911	41.4779	-45.9829	65.8488
hsa-mir-3912	hsa-miR-3912	31.9824	-32.8478	49.3917
hsa-mir-3913-1	hsa-miR-3913-3p	31.9238	12.978	25.0455
hsa-mir-3913-1	hsa-miR-3913-5p	41.121	-0.306939	41.2836
hsa-mir-3913-2	hsa-miR-3913-5p	41.121	-0.306939	41.2836
hsa-mir-3914-1	hsa-miR-3914	40.9935	11.5307	34.8822
hsa-mir-3914-2	hsa-miR-3914	40.9935	11.5307	34.8822
hsa-mir-3915	hsa-miR-3915	36.136	2.77557	34.6649
hsa-mir-3916	hsa-miR-3916	36.0118	-8.02544	40.2653
hsa-mir-3917	hsa-miR-3917	42.823	3.07596	41.1928
hsa-mir-3918	hsa-miR-3918	54.2305	-0.349709	54.4159
hsa-mir-3919	hsa-miR-3919	30.6269	-7.88734	34.8072
hsa-mir-3920	hsa-miR-3920	20.4548	-2.27385	21.6599
hsa-mir-3921	hsa-miR-3921	35.8204	13.7146	28.5516
hsa-mir-3922	hsa-miR-3922-3p	49.6606	19.7389	39.199
hsa-mir-3922	hsa-miR-3922-5p	45.264	2.77557	43.793
hsa-mir-3923	hsa-miR-3923	28.1121	-18.3548	37.8402
hsa-mir-3924	hsa-miR-3924	16.7286	-29.3972	32.3091
hsa-mir-3925	hsa-miR-3925-5p	31.2634	2.64104	29.8637
hsa-mir-3925	hsa-miR-3925-3p	40.7493	2.7058	39.3152
hsa-mir-3926-1	hsa-miR-3926	40.5096	33.7409	22.6269
hsa-mir-3926-2	hsa-miR-3926	40.5096	33.7409	22.6269
hsa-mir-3927	hsa-miR-3927	37.5951	20.7319	26.6072
hsa-mir-3928	hsa-miR-3928	36.6853	0.749785	36.2879
hsa-mir-3929	hsa-miR-3929	45.5588	-8.83673	50.2422
hsa-mir-3934	hsa-miR-3934	40.6397	-46.0848	65.0647
hsa-mir-3935	hsa-miR-3935	23.4134	-18.3548	33.1414
hsa-mir-3936	hsa-miR-3936	45.2933	-12.4028	51.8668
hsa-mir-3937	hsa-miR-3937	51.0372	18.9855	40.9748
hsa-mir-3938	hsa-miR-3938	35.5929	-14.9845	43.5347
hsa-mir-3939	hsa-miR-3939	48.5101	14.6404	40.7506
hsa-mir-3940	hsa-miR-3940-5p	40.3837	26.6721	26.2475
hsa-mir-3940	hsa-miR-3940-3p	55.4487	11.6762	49.2603
hsa-mir-3941	hsa-miR-3941	32.7171	-10.7686	38.4245
hsa-mir-3942	hsa-miR-3942-3p	25.6825	-7.20886	29.5032
hsa-mir-3942	hsa-miR-3942-5p	26.1445	-46.0848	50.5694
hsa-mir-3943	hsa-miR-3943	58.4436	2.24495	57.2538
hsa-mir-3944	hsa-miR-3944-3p	51.4526	10.0486	46.1269
hsa-mir-3944	hsa-miR-3944-5p	45.9045	-25.0501	59.1811
hsa-mir-3945	hsa-miR-3945	42.3901	-7.01487	46.1079
hsa-mir-3960	hsa-miR-3960	56.9557	28.418	41.8941
hsa-mir-3972	hsa-miR-3972	50.0818	26.6749	35.9441
hsa-mir-3973	hsa-miR-3973	18.8396	-8.73257	23.4678
hsa-mir-3974	hsa-miR-3974	35.8236	-0.444909	36.0594
hsa-mir-3975	hsa-miR-3975	42.6639	-78.8919	84.4767
hsa-mir-3976	hsa-miR-3976	27.5678	-34.7842	46.0034
hsa-mir-3977	hsa-miR-3977	35.8687	3.00233	34.2775
hsa-mir-3978	hsa-miR-3978	29.68	-17.5144	38.9626
hsa-mir-409	hsa-miR-409-3p	17.719	-28.2241	32.6778
hsa-mir-409	hsa-miR-409-5p	37.6482	-10.1528	43.0292
hsa-mir-410	hsa-miR-410	9.86859	-42.5205	32.4044
hsa-mir-411	hsa-miR-411*	20.8142	-6.15019	24.0738
hsa-mir-411	hsa-miR-411	32.8363	-18.3548	42.5644
hsa-mir-412	hsa-miR-412	35.8236	1.73929	34.9017
hsa-mir-421	hsa-miR-421	30.3441	-4.40187	32.6771
hsa-mir-422a	hsa-miR-422a	40.7493	-0.349709	40.9346
hsa-mir-423	hsa-miR-423-3p	47.3185	20.8212	36.2833
hsa-mir-423	hsa-miR-423-5p	54.556	19.7389	44.0944
hsa-mir-424	hsa-miR-424*	19.0343	-22.8081	31.1226
hsa-mir-424	hsa-miR-424	45.3689	1.8866	44.369
hsa-mir-425	hsa-miR-425*	42.6288	4.94394	40.0085
hsa-mir-425	hsa-miR-425	31.556	-39.0254	52.2395
hsa-mir-4251	hsa-miR-4251	30.6269	4.94393	28.0066
hsa-mir-4252	hsa-miR-4252	45.5257	33.7409	27.643
hsa-mir-4253	hsa-miR-4253	45.2985	33.5878	27.4969
hsa-mir-4254	hsa-miR-4254	45.1713	-25.0501	58.4479
hsa-mir-4255	hsa-miR-4255	30.9948	-42.2867	53.4067
hsa-mir-4256	hsa-miR-4256	41.5721	-16.2571	50.1883
hsa-mir-4257	hsa-miR-4257	40.7493	0.518654	40.4744
hsa-mir-4258	hsa-miR-4258	55.5804	29.3733	40.0126
hsa-mir-4259	hsa-miR-4259	40.2534	-37.3817	60.0657
hsa-mir-4260	hsa-miR-4260	50.1237	6.26791	46.8017
hsa-mir-4261	hsa-miR-4261	30.481	11.5307	24.3698
hsa-mir-4262	hsa-miR-4262	25.3173	-13.6172	32.5344
hsa-mir-4263	hsa-miR-4263	19.3621	-19.8229	29.8682
hsa-mir-4264	hsa-miR-4264	36.4886	7.2529	32.6446
hsa-mir-4265	hsa-miR-4265	50.2736	-21.7024	61.7758
hsa-mir-4266	hsa-miR-4266	42.2049	-8.35501	46.633
hsa-mir-4267	hsa-miR-4267	45.5588	19.7389	35.0972
hsa-mir-4268	hsa-miR-4268	46.1129	-11.1057	51.9989
hsa-mir-4269	hsa-miR-4269	45.5257	-0.349709	45.711
hsa-mir-4270	hsa-miR-4270	45.1713	-96.4488	96.2891
hsa-mir-4271	hsa-miR-4271	45.4605	-4.63893	47.9191
hsa-mir-4272	hsa-miR-4272	19.219	-34.7132	37.617
hsa-mir-4273	hsa-miR-4273	31.3848	0.978166	30.8664
hsa-mir-4274	hsa-miR-4274	41.2303	1.8866	40.2304
hsa-mir-4275	hsa-miR-4275	13.2095	-21.3734	24.5374
hsa-mir-4276	hsa-miR-4276	36.6104	-7.88734	40.7907
hsa-mir-4277	hsa-miR-4277	30.2203	-25.1851	43.5684
hsa-mir-4278	hsa-miR-4278	51.4063	-8.35501	55.8345
hsa-mir-4279	hsa-miR-4279	41.6635	13.7146	34.3948
hsa-mir-4280	hsa-miR-4280	31.8308	-103.265	86.5611
hsa-mir-4281	hsa-miR-4281	51.6546	-4.55819	54.0704
hsa-mir-4282	hsa-miR-4282	-6.59507	-32.3327	10.5413
hsa-mir-4283-1	hsa-miR-4283	54.556	-4.63893	57.0147
hsa-mir-4283-2	hsa-miR-4283	54.556	-4.63893	57.0147
hsa-mir-4284	hsa-miR-4284	46.0888	4.7766	43.5572
hsa-mir-4285	hsa-miR-4285	48.1756	23.9485	35.4828
hsa-mir-4286	hsa-miR-4286	49.8524	11.4598	43.7787
hsa-mir-4287	hsa-miR-4287	40.3716	21.4424	29.0072
hsa-mir-4288	hsa-miR-4288	41.3541	-28.4725	56.4445
hsa-mir-4289	hsa-miR-4289	24.0624	-24.3476	36.9666
hsa-mir-429	hsa-miR-429	19.8523	-45.1915	43.8038
hsa-mir-4290	hsa-miR-4290	54.556	33.7409	36.6733
hsa-mir-4291	hsa-miR-4291	40.755	-7.88734	44.9353
hsa-mir-4292	hsa-miR-4292	54.0215	32.7474	36.6654
hsa-mir-4293	hsa-miR-4293	45.5588	1.8866	44.5589
hsa-mir-4294	hsa-miR-4294	41.4489	27.1021	27.0848
hsa-mir-4295	hsa-miR-4295	35.5501	-9.57267	40.6236
hsa-mir-4296	hsa-miR-4296	50.2736	-18.4414	60.0475
hsa-mir-4297	hsa-miR-4297	45.8465	22.7765	33.7749
hsa-mir-4298	hsa-miR-4298	45.8433	-29.3183	61.382
hsa-mir-4299	hsa-miR-4299	40.8751	-22.0681	52.5712
hsa-mir-4300	hsa-miR-4300	50.1102	-13.9349	57.4957
hsa-mir-4301	hsa-miR-4301	42.1167	10.0353	36.798
hsa-mir-4302	hsa-miR-4302	35.436	18.9855	25.3737
hsa-mir-4303	hsa-miR-4303	41.4493	-8.71362	46.0675
hsa-mir-4304	hsa-miR-4304	41.7533	-4.92318	44.3626
hsa-mir-4305	hsa-miR-4305	32.2158	-61.0686	64.5822
hsa-mir-4306	hsa-miR-4306	41.6635	19.7389	31.2019
hsa-mir-4307	hsa-miR-4307	10.7928	-80.9477	53.6952
hsa-mir-4308	hsa-miR-4308	49.9503	2.7058	48.5162
hsa-mir-4309	hsa-miR-4309	41.5721	-1.95048	42.6059
hsa-mir-431	hsa-miR-431	36.4252	-10.9111	42.2081
hsa-mir-431	hsa-miR-431*	42.6215	-29.1862	58.0902
hsa-mir-4310	hsa-miR-4310	29.8724	27.6834	15.2002
hsa-mir-4311	hsa-miR-4311	24.8666	-40.9761	46.5839
hsa-mir-4312	hsa-miR-4312	40.7633	11.6762	34.5749
hsa-mir-4313	hsa-miR-4313	58.4436	13.6668	51.2002
hsa-mir-4314	hsa-miR-4314	45.8715	11.648	39.6981
hsa-mir-4315-1	hsa-miR-4315	31.8155	12.37	25.2595
hsa-mir-4315-2	hsa-miR-4315	31.8155	12.37	25.2595
hsa-mir-4316	hsa-miR-4316	46.0888	1.51411	45.2863
hsa-mir-4317	hsa-miR-4317	35.4464	-5.77513	38.5072
hsa-mir-4318	hsa-miR-4318	40.6397	-9.43342	45.6394
hsa-mir-4319	hsa-miR-4319	45.1713	21.9647	33.53
hsa-mir-432	hsa-miR-432*	40.7051	-19.8229	51.2112
hsa-mir-432	hsa-miR-432	35.1204	-67.7722	71.0397
hsa-mir-4320	hsa-miR-4320	31.2198	-50.116	57.7812
hsa-mir-4321	hsa-miR-4321	43.8829	-27.5384	58.4783
hsa-mir-4322	hsa-miR-4322	50.2736	-289.75	203.841
hsa-mir-4323	hsa-miR-4323	54.2305	11.8342	47.9584
hsa-mir-4324	hsa-miR-4324	40.9795	25.6104	27.406
hsa-mir-4325	hsa-miR-4325	35.5501	-16.0954	44.0806
hsa-mir-4326	hsa-miR-4326	36.6853	2.49321	35.3639
hsa-mir-4327	hsa-miR-4327	40.769	19.0829	30.655
hsa-mir-4328	hsa-miR-4328	16.4775	-43.8973	39.7431
hsa-mir-4329	hsa-miR-4329	36.4886	-15.6395	44.7775
hsa-mir-433	hsa-miR-433	26.4385	-29.3972	42.019
hsa-mir-4330	hsa-miR-4330	31.0818	19.7389	20.6202
hsa-mir-4417	hsa-miR-4417	50.1449	15.1735	42.103
hsa-mir-4418	hsa-miR-4418	40.52	-42.2867	62.9319
hsa-mir-4419a	hsa-miR-4419a	45.7462	0.816796	45.3133
hsa-mir-4419b	hsa-miR-4419b	45.5588	-12.7454	52.3138
hsa-mir-4420	hsa-miR-4420	36.6104	-5.87062	39.7219
hsa-mir-4421	hsa-miR-4421	40.7493	-29.3183	56.288
hsa-mir-4422	hsa-miR-4422	24.0311	-40.9761	45.7485
hsa-mir-4423	hsa-miR-4423-3p	42.5847	-8.81674	47.2576
hsa-mir-4423	hsa-miR-4423-5p	40.7633	-22.5376	52.7082
hsa-mir-4424	hsa-miR-4424	20.3547	12.8392	13.5499
hsa-mir-4425	hsa-miR-4425	41.121	1.7028	40.2185
hsa-mir-4426	hsa-miR-4426	30.1902	5.30683	27.3776
hsa-mir-4427	hsa-miR-4427	20.4548	-1.0745	21.0242
hsa-mir-4428	hsa-miR-4428	36.0118	-12.4028	42.5853
hsa-mir-4429	hsa-miR-4429	29.2185	-67.8286	65.1677
hsa-mir-4430	hsa-miR-4430	50.237	-0.500271	50.5021
hsa-mir-4431	hsa-miR-4431	37.7684	-3.74068	39.751
hsa-mir-4432	hsa-miR-4432	31.2634	-67.8286	67.2126
hsa-mir-4433	hsa-miR-4433	40.7493	18.9855	30.687
hsa-mir-4434	hsa-miR-4434	36.0118	7.94008	31.8036
hsa-mir-4435-1	hsa-miR-4435	49.7902	11.8342	43.5181
hsa-mir-4435-2	hsa-miR-4435	49.7902	11.8342	43.5181
hsa-mir-4436a	hsa-miR-4436a	40.8751	26.6749	26.7374
hsa-mir-4436b	hsa-miR-4436b-5p	35.8236	20.8938	24.7499
hsa-mir-4436b	hsa-miR-4436b-3p	49.6606	25.6104	36.0871
hsa-mir-4437	hsa-miR-4437	50.237	17.0605	41.1949
hsa-mir-4438	hsa-miR-4438	45.3981	10.8359	39.6551
hsa-mir-4439	hsa-miR-4439	36.6104	-0.713673	36.9887
hsa-mir-4440	hsa-miR-4440	42.7478	-108.042	100.01
hsa-mir-4441	hsa-miR-4441	45.1713	1.51411	44.3688
hsa-mir-4442	hsa-miR-4442	47.0982	29.8936	31.2546
hsa-mir-4443	hsa-miR-4443	50.237	-10.5338	55.8199
hsa-mir-4444	hsa-miR-4444	32.7116	-2.26789	33.9136
hsa-mir-4445	hsa-miR-4445*	42.1988	20.9055	31.1188
hsa-mir-4445	hsa-miR-4445	19.219	-29.5177	34.8634
hsa-mir-4446	hsa-miR-4446-3p	49.6606	6.26791	46.3386
hsa-mir-4446	hsa-miR-4446-5p	35.3114	-29.5177	50.9557
hsa-mir-4447	hsa-miR-4447	54.455	8.52707	49.9356
hsa-mir-4448	hsa-miR-4448	40.8712	28.0907	25.9831
hsa-mir-4449	hsa-miR-4449	51.6546	18.8549	41.6615
hsa-mir-4450	hsa-miR-4450	40.8202	10.6621	35.1693
hsa-mir-4451	hsa-miR-4451	37.5951	-16.2196	46.1915
hsa-mir-4452	hsa-miR-4452	19.8191	-40.8753	41.483
hsa-mir-4453	hsa-miR-4453	40.1343	4.74456	37.6197
hsa-mir-4454	hsa-miR-4454	38.5312	-5.23742	41.3071
hsa-mir-4455	hsa-miR-4455	45.6851	-15.3695	53.8309
hsa-mir-4456	hsa-miR-4456	45.1315	-26.1991	59.0171
hsa-mir-4457	hsa-miR-4457	34.9121	13.1171	27.96
hsa-mir-4458	hsa-miR-4458	37.5951	-78.8919	79.4078
hsa-mir-4459	hsa-miR-4459	45.1713	25.6104	31.5978
hsa-mir-4460	hsa-miR-4460	37.431	-3.76576	39.4268
hsa-mir-4461	hsa-miR-4461	25.6825	-289.75	179.25
hsa-mir-4462	hsa-miR-4462	42.7478	-5.87062	45.8592
hsa-mir-4463	hsa-miR-4463	40.7493	-4.39453	43.0784
hsa-mir-4464	hsa-miR-4464	29.2408	10.5593	23.6444
hsa-mir-4465	hsa-miR-4465	26.6004	2.77557	25.1294
hsa-mir-4466	hsa-miR-4466	51.5072	13.6668	44.2638
hsa-mir-4467	hsa-miR-4467	56.9557	13.8655	49.607
hsa-mir-4468	hsa-miR-4468	41.4493	2.30213	40.2292
hsa-mir-4469	hsa-miR-4469	45.7462	23.3858	33.3517
hsa-mir-4470	hsa-miR-4470	35.745	-12.6093	42.428
hsa-mir-4471	hsa-miR-4471	40.9935	8.8783	36.288
hsa-mir-4472-1	hsa-miR-4472	54.455	7.2529	50.611
hsa-mir-4472-2	hsa-miR-4472	54.455	11.6342	48.2889
hsa-mir-4473	hsa-miR-4473	37.3363	-18.3548	47.0644
hsa-mir-4474	hsa-miR-4474-5p	33.1956	-2.78232	34.6703
hsa-mir-4474	hsa-miR-4474-3p	45.5257	1.7028	44.6232
hsa-mir-4475	hsa-miR-4475	40.9935	-30.9999	57.4234
hsa-mir-4476	hsa-miR-4476	40.3716	2.7058	38.9375
hsa-mir-4477a	hsa-miR-4477a	7.11221	-16.2243	15.7111
hsa-mir-4477b	hsa-miR-4477b	25.8167	-27.3958	40.3365
hsa-mir-4478	hsa-miR-4478	45.5588	11.6762	39.3704
hsa-mir-4479	hsa-miR-4479	57.1037	15.4885	48.8947
hsa-mir-448	hsa-miR-448	26.912	2.03614	25.8329
hsa-mir-4480	hsa-miR-4480	40.7633	-11.1057	46.6493
hsa-mir-4481	hsa-miR-4481	45.7161	-3.27626	47.4525
hsa-mir-4482	hsa-miR-4482	45.5563	11.4598	39.4826
hsa-mir-4483	hsa-miR-4483	50.3386	11.4598	44.2649
hsa-mir-4484	hsa-miR-4484	36.3985	-22.9235	48.548
hsa-mir-4485	hsa-miR-4485	47.0933	-108.042	104.356
hsa-mir-4486	hsa-miR-4486	51.0372	-11.1057	56.9232
hsa-mir-4487	hsa-miR-4487	45.5588	-25.1851	58.9069
hsa-mir-4488	hsa-miR-4488	59.7663	19.3558	49.5078
hsa-mir-4489	hsa-miR-4489	51.6728	19.3558	41.4142
hsa-mir-4490	hsa-miR-4490	31.3283	-0.349709	31.5136
hsa-mir-4491	hsa-miR-4491	36.2012	-5.77513	39.2621
hsa-mir-4492	hsa-miR-4492	54.2305	40.1762	32.9372
hsa-mir-4493	hsa-miR-4493	45.8465	-20.5013	56.7122
hsa-mir-4494	hsa-miR-4494	35.6313	-7.88734	39.8115
hsa-mir-4495	hsa-miR-4495	13.2095	-5.77513	16.2703
hsa-mir-4496	hsa-miR-4496	30.3556	21.4424	18.9911
hsa-mir-4497	hsa-miR-4497	51.7258	2.98703	50.1427
hsa-mir-4498	hsa-miR-4498	54.2305	-73.331	93.096
hsa-mir-4499	hsa-miR-4499	36.4886	-6.00932	39.6736
hsa-mir-449a	hsa-miR-449a	45.5257	4.53539	43.1219
hsa-mir-449b	hsa-miR-449b*	45.5257	26.6749	31.388
hsa-mir-449b	hsa-miR-449b	45.5257	11.8342	39.2535
hsa-mir-449c	hsa-miR-449c*	37.3363	-1.65657	38.2143
hsa-mir-449c	hsa-miR-449c	45.3981	-29.3183	60.9368
hsa-mir-4500	hsa-miR-4500	37.5951	-29.3183	53.1338
hsa-mir-4501	hsa-miR-4501	31.556	-18.1667	41.1843
hsa-mir-4502	hsa-miR-4502	31.2	-39.0254	51.8835
hsa-mir-4503	hsa-miR-4503	25.4404	-32.3327	42.5767
hsa-mir-4504	hsa-miR-4504	31.1179	-14.7957	38.9596
hsa-mir-4505	hsa-miR-4505	54.2305	11.6762	48.0422
hsa-mir-4506	hsa-miR-4506	35.3978	-54.1731	64.1095
hsa-mir-4507	hsa-miR-4507	40.3837	-14.2656	47.9445
hsa-mir-4508	hsa-miR-4508	55.4487	-4.92318	58.058
hsa-mir-4509-1	hsa-miR-4509	24.3728	-35.9298	43.4156
hsa-mir-4509-2	hsa-miR-4509	24.3728	-35.9298	43.4156
hsa-mir-4509-3	hsa-miR-4509	24.3728	-35.9298	43.4156
hsa-mir-450a-1	hsa-miR-450a	31.9416	-67.7722	67.8609
hsa-mir-450a-2	hsa-miR-450a	31.9416	-67.7722	67.8609
hsa-mir-450b	hsa-miR-450b-3p	41.3974	1.3155	40.7002
hsa-mir-450b	hsa-miR-450b-5p	23.3565	-67.7722	59.2758
hsa-mir-451	hsa-miR-451	31.4624	-10.1528	36.8434
hsa-mir-4510	hsa-miR-4510	45.7462	-7.88734	49.9265
hsa-mir-4511	hsa-miR-4511	24.3498	5.30683	21.5372
hsa-mir-4512	hsa-miR-4512	54.1003	-14.3929	61.7285
hsa-mir-4513	hsa-miR-4513	37.1416	13.4059	30.0364
hsa-mir-4514	hsa-miR-4514	44.975	18.9855	34.9127
hsa-mir-4515	hsa-miR-4515	45.7161	20.7498	34.7187
hsa-mir-4516	hsa-miR-4516	36.0118	27.1021	21.6477
hsa-mir-4517	hsa-miR-4517	15.1553	-49.5092	41.3952
hsa-mir-4518	hsa-miR-4518	45.1713	14.8461	37.3029
hsa-mir-4519	hsa-miR-4519	40.52	-25.1851	53.8681
hsa-mir-451b	hsa-miR-451b	35.7439	1.8866	34.744
hsa-mir-452	hsa-miR-452*	31.2	-50.116	57.7615
hsa-mir-452	hsa-miR-452	23.9403	-111.989	83.2944
hsa-mir-4520a	hsa-miR-4520a-5p	41.939	26.6749	27.8012
hsa-mir-4520a	hsa-miR-4520a-3p	40.8751	11.6724	34.6887
hsa-mir-4520b	hsa-miR-4520b-5p	41.939	26.6749	27.8012
hsa-mir-4520b	hsa-miR-4520b-3p	35.9495	-0.306939	36.1122
hsa-mir-4521	hsa-miR-4521	31.6038	-28.8106	46.8733
hsa-mir-4522	hsa-miR-4522	36.4886	-42.394	58.9574
hsa-mir-4523	hsa-miR-4523	42.823	22.6042	30.8428
hsa-mir-4524	hsa-miR-4524*	36.4886	13.8518	29.1472
hsa-mir-4524	hsa-miR-4524	42.4486	6.84815	38.8191
hsa-mir-4525	hsa-miR-4525	50.0207	39.5349	29.0672
hsa-mir-4526	hsa-miR-4526	35.6313	20.9636	24.5205
hsa-mir-4527	hsa-miR-4527	46.0888	-17.5144	55.3714
hsa-mir-4528	hsa-miR-4528	8.81726	-20.3757	19.6164
hsa-mir-4529	hsa-miR-4529-3p	35.8236	2.10848	34.7061
hsa-mir-4529	hsa-miR-4529-5p	45.8602	20.7851	34.8441
hsa-mir-4530	hsa-miR-4530	44.975	25.6104	31.4015
hsa-mir-4531	hsa-miR-4531	36.136	-27.5371	50.7306
hsa-mir-4532	hsa-miR-4532	59.6671	29.3733	44.0993
hsa-mir-4533	hsa-miR-4533	41.2228	-35.5147	60.0455
hsa-mir-4534	hsa-miR-4534	36.377	-8.67975	40.9773
hsa-mir-4535	hsa-miR-4535	45.7161	1.86338	44.7285
hsa-mir-4536	hsa-miR-4536	37.431	-46.7129	62.1888
hsa-mir-4537	hsa-miR-4537	47.4493	4.74456	44.9347
hsa-mir-4538	hsa-miR-4538	40.1343	2.85747	38.6198
hsa-mir-4539	hsa-miR-4539	30.2203	-25.1851	43.5684
hsa-mir-454	hsa-miR-454*	37.4649	26.5208	23.4089
hsa-mir-454	hsa-miR-454	35.5501	-153.108	116.697
hsa-mir-4540	hsa-miR-4540	37.5951	-18.3548	47.3231
hsa-mir-455	hsa-miR-455-3p	40.8751	-9.57267	45.9486
hsa-mir-455	hsa-miR-455-5p	40.9579	-21.1066	52.1444
hsa-mir-4632	hsa-miR-4632	59.8619	17.6716	50.496
hsa-mir-4633	hsa-miR-4633-3p	42.6639	19.5941	32.2791
hsa-mir-4633	hsa-miR-4633-5p	37.2088	-11.6613	43.3893
hsa-mir-4634	hsa-miR-4634	53.0286	-10.348	58.5131
hsa-mir-4635	hsa-miR-4635	23.5685	-0.477715	23.8217
hsa-mir-4636	hsa-miR-4636	37.6119	4.20055	35.3856
hsa-mir-4637	hsa-miR-4637	25.9816	-1.92912	27.004
hsa-mir-4638	hsa-miR-4638-3p	40.8751	-0.349709	41.0604
hsa-mir-4638	hsa-miR-4638-5p	46.8018	-13.9728	54.2073
hsa-mir-4639	hsa-miR-4639-5p	31.2863	-16.0954	39.8169
hsa-mir-4639	hsa-miR-4639-3p	36.4886	-7.88734	40.6689
hsa-mir-4640	hsa-miR-4640-5p	54.2305	33.7409	36.3478
hsa-mir-4640	hsa-miR-4640-3p	54.3234	1.51411	53.521
hsa-mir-4641	hsa-miR-4641	45.2985	33.7409	27.4158
hsa-mir-4642	hsa-miR-4642	41.1811	11.8342	34.909
hsa-mir-4643	hsa-miR-4643	30.5437	7.36939	26.638
hsa-mir-4644	hsa-miR-4644	41.6635	2.85498	40.1504
hsa-mir-4645	hsa-miR-4645-3p	32.9602	12.978	26.0819
hsa-mir-4645	hsa-miR-4645-5p	49.7902	18.9855	39.7279
hsa-mir-4646	hsa-miR-4646-5p	40.5	-0.349709	40.6853
hsa-mir-4646	hsa-miR-4646-3p	41.121	-22.5376	53.0659
hsa-mir-4647	hsa-miR-4647	30.1902	-67.8286	66.1393
hsa-mir-4648	hsa-miR-4648	46.2488	-4.0112	48.3748
hsa-mir-4649	hsa-miR-4649-3p	45.5588	13.8518	38.2173
hsa-mir-4649	hsa-miR-4649-5p	51.4526	10.0353	46.1339
hsa-mir-4650-1	hsa-miR-4650-3p	32.3739	13.5209	25.2078
hsa-mir-4650-1	hsa-miR-4650-5p	49.6606	19.7389	39.199
hsa-mir-4650-2	hsa-miR-4650-3p	32.3739	13.5209	25.2078
hsa-mir-4650-2	hsa-miR-4650-5p	49.6606	19.7389	39.199
hsa-mir-4651	hsa-miR-4651	54.455	-68.7791	90.9079
hsa-mir-4652	hsa-miR-4652-3p	24.4726	4.20055	22.2463
hsa-mir-4652	hsa-miR-4652-5p	50.3008	32.7474	32.9446
hsa-mir-4653	hsa-miR-4653-3p	32.3739	-0.349709	32.5592
hsa-mir-4653	hsa-miR-4653-5p	35.8204	-4.48637	38.1981
hsa-mir-4654	hsa-miR-4654	41.1787	-0.198638	41.284
hsa-mir-4655	hsa-miR-4655-3p	46.9698	26.5208	32.9138
hsa-mir-4655	hsa-miR-4655-5p	55.6834	3.65275	53.7474
hsa-mir-4656	hsa-miR-4656	50.237	15.8147	41.8552
hsa-mir-4657	hsa-miR-4657	36.2012	-42.5371	58.7459
hsa-mir-4658	hsa-miR-4658	36.3122	-9.57267	41.3857
hsa-mir-4659a	hsa-miR-4659a-3p	24.8666	-7.33638	28.7549
hsa-mir-4659a	hsa-miR-4659a-5p	40.4783	11.8342	34.2061
hsa-mir-4659b	hsa-miR-4659b-3p	24.8666	-7.33638	28.7549
hsa-mir-4659b	hsa-miR-4659b-5p	40.4783	16.3348	31.8209
hsa-mir-466	hsa-miR-466	26.8945	-30.1127	42.8543
hsa-mir-4660	hsa-miR-4660	45.9314	-111.989	105.285
hsa-mir-4661	hsa-miR-4661-3p	41.276	19.7389	30.8144
hsa-mir-4661	hsa-miR-4661-5p	37.2092	-18.3548	46.9373
hsa-mir-4662a	hsa-miR-4662a-3p	20.3355	-7.33638	24.2238
hsa-mir-4662a	hsa-miR-4662a-5p	36.9912	4.80764	34.4432
hsa-mir-4662b	hsa-miR-4662b	30.1902	-7.33638	34.0785
hsa-mir-4663	hsa-miR-4663	45.9314	1.8866	44.9315
hsa-mir-4664	hsa-miR-4664-5p	54.6536	29.3733	39.0857
hsa-mir-4664	hsa-miR-4664-3p	42.4196	-12.4028	48.9931
hsa-mir-4665	hsa-miR-4665-5p	54.4882	2.69594	53.0594
hsa-mir-4665	hsa-miR-4665-3p	52.7999	-5.71755	55.8302
hsa-mir-4666	hsa-miR-4666-3p	14.4638	-2.49702	15.7872
hsa-mir-4666	hsa-miR-4666-5p	26.8945	-2.49702	28.218
hsa-mir-4667	hsa-miR-4667-5p	49.9503	-0.349709	50.1356
hsa-mir-4667	hsa-miR-4667-3p	49.8213	-29.3183	65.36
hsa-mir-4668	hsa-miR-4668-3p	18.2351	-18.6457	28.1173
hsa-mir-4668	hsa-miR-4668-5p	29.8122	-10.5705	35.4146
hsa-mir-4669	hsa-miR-4669	42.7478	-9.43342	47.7475
hsa-mir-4670	hsa-miR-4670-3p	20.3547	2.77557	18.8837
hsa-mir-4670	hsa-miR-4670-5p	47.3185	12.7462	40.5631
hsa-mir-4671	hsa-miR-4671-5p	37.4464	8.68531	32.8432
hsa-mir-4671	hsa-miR-4671-3p	37.4636	-2.78232	38.9382
hsa-mir-4672	hsa-miR-4672	31.9573	-12.292	38.4721
hsa-mir-4673	hsa-miR-4673	49.7902	0.273789	49.6451
hsa-mir-4674	hsa-miR-4674	50.237	25.6104	36.6635
hsa-mir-4675	hsa-miR-4675	50.1449	33.4734	32.404
hsa-mir-4676	hsa-miR-4676-3p	23.9403	10.8359	18.1973
hsa-mir-4676	hsa-miR-4676-5p	45.3981	28.0907	30.51
hsa-mir-4677	hsa-miR-4677-5p	24.4726	-22.5376	36.4175
hsa-mir-4677	hsa-miR-4677-3p	35.6313	-46.0848	60.0562
hsa-mir-4678	hsa-miR-4678	26.0133	1.36345	25.2907
hsa-mir-4679-1	hsa-miR-4679	30.8171	12.978	23.9387
hsa-mir-4679-2	hsa-miR-4679	30.8171	12.978	23.9387
hsa-mir-4680	hsa-miR-4680-3p	18.244	-1.0745	18.8135
hsa-mir-4680	hsa-miR-4680-5p	31.2634	-18.0752	40.8433
hsa-mir-4681	hsa-miR-4681	42.4196	-17.7416	51.8227
hsa-mir-4682	hsa-miR-4682	30.2203	-7.88734	34.4006
hsa-mir-4683	hsa-miR-4683	37.1817	-39.0254	57.8651
hsa-mir-4684	hsa-miR-4684-3p	30.1565	1.7028	29.254
hsa-mir-4684	hsa-miR-4684-5p	33.1956	-4.48637	35.5734
hsa-mir-4685	hsa-miR-4685-3p	40.3716	2.7058	38.9375
hsa-mir-4685	hsa-miR-4685-5p	54.2305	25.6104	40.657
hsa-mir-4686	hsa-miR-4686	36.0008	-26.3399	49.9609
hsa-mir-4687	hsa-miR-4687-3p	40.7633	-0.349709	40.9486
hsa-mir-4687	hsa-miR-4687-5p	50.1102	11.6762	43.9218
hsa-mir-4688	hsa-miR-4688	54.2305	9.87483	48.9969
hsa-mir-4689	hsa-miR-4689	40.9795	-7.88734	45.1598
hsa-mir-4690	hsa-miR-4690-3p	49.7902	1.8866	48.7903
hsa-mir-4690	hsa-miR-4690-5p	49.9544	-46.0848	74.3793
hsa-mir-4691	hsa-miR-4691-3p	45.5257	1.8866	44.5258
hsa-mir-4691	hsa-miR-4691-5p	45.8715	-29.3183	61.4102
hsa-mir-4692	hsa-miR-4692	44.975	13.8337	37.6432
hsa-mir-4693	hsa-miR-4693-5p	31.9573	-2.62566	33.3489
hsa-mir-4693	hsa-miR-4693-3p	36.4886	-4.34857	38.7934
hsa-mir-4694	hsa-miR-4694-5p	32.1148	18.9855	22.0525
hsa-mir-4694	hsa-miR-4694-3p	24.5265	-18.7212	34.4488
hsa-mir-4695	hsa-miR-4695-5p	50.1102	2.7058	48.6761
hsa-mir-4695	hsa-miR-4695-3p	32.1649	-39.0254	52.8484
hsa-mir-4696	hsa-miR-4696	36.4252	11.0507	30.5683
hsa-mir-4697	hsa-miR-4697-3p	36.3122	7.37001	32.4061
hsa-mir-4697	hsa-miR-4697-5p	59.7663	15.1998	51.7105
hsa-mir-4698	hsa-miR-4698	9.73833	-94.4898	59.8179
hsa-mir-4699	hsa-miR-4699-5p	19.7029	2.64104	18.3032
hsa-mir-4699	hsa-miR-4699-3p	13.0909	-39.2998	33.9199
hsa-mir-4700	hsa-miR-4700-3p	41.3529	-9.57267	46.4265
hsa-mir-4700	hsa-miR-4700-5p	49.9503	-0.349709	50.1356
hsa-mir-4701	hsa-miR-4701-3p	45.8433	10.0353	40.5246
hsa-mir-4701	hsa-miR-4701-5p	50.2736	-12.2627	56.7728
hsa-mir-4703	hsa-miR-4703-5p	26.1445	1.8866	25.1446
hsa-mir-4703	hsa-miR-4703-3p	26.1071	-44.1813	49.5232
hsa-mir-4704	hsa-miR-4704-5p	31.8308	14.2655	24.2701
hsa-mir-4704	hsa-miR-4704-3p	36.3122	-5.87062	39.4236
hsa-mir-4705	hsa-miR-4705	25.3173	-12.9912	32.2026
hsa-mir-4706	hsa-miR-4706	55.8731	-4.92318	58.4824
hsa-mir-4707	hsa-miR-4707-3p	59.8619	18.0079	50.3178
hsa-mir-4707	hsa-miR-4707-5p	59.7663	13.6668	52.523
hsa-mir-4708	hsa-miR-4708-5p	36.9378	13.7146	29.6691
hsa-mir-4708	hsa-miR-4708-3p	45.6564	10.9085	39.8749
hsa-mir-4709	hsa-miR-4709-3p	30.6269	-40.8753	52.2908
hsa-mir-4709	hsa-miR-4709-5p	29.9262	-63.0076	63.3203
hsa-mir-4710	hsa-miR-4710	45.7161	16.3678	37.0412
hsa-mir-4711	hsa-miR-4711-5p	36.1212	12.6844	29.3985
hsa-mir-4711	hsa-miR-4711-3p	30.9948	-1.41274	31.7435
hsa-mir-4712	hsa-miR-4712-3p	31.0818	-4.40187	33.4148
hsa-mir-4712	hsa-miR-4712-5p	37.431	-0.349709	37.6163
hsa-mir-4713	hsa-miR-4713-3p	46.0413	27.2513	31.5981
hsa-mir-4713	hsa-miR-4713-5p	45.8715	5.30683	43.0589
hsa-mir-4714	hsa-miR-4714-5p	36.4886	4.20055	34.2623
hsa-mir-4714	hsa-miR-4714-3p	31.3283	-22.5376	43.2732
hsa-mir-4715	hsa-miR-4715-3p	50.2736	11.8342	44.0014
hsa-mir-4715	hsa-miR-4715-5p	40.7633	-64.001	74.6838
hsa-mir-4716	hsa-miR-4716-5p	29.8999	13.2592	22.8725
hsa-mir-4716	hsa-miR-4716-3p	54.3584	17.7373	44.9577
hsa-mir-4717	hsa-miR-4717-3p	35.3342	12.2088	28.8635
hsa-mir-4717	hsa-miR-4717-5p	50.1449	21.8118	38.5847
hsa-mir-4718	hsa-miR-4718	38.0037	1.8866	37.0038
hsa-mir-4719	hsa-miR-4719	17.719	13.1171	10.767
hsa-mir-4720	hsa-miR-4720-3p	25.3134	10.9085	19.5319
hsa-mir-4720	hsa-miR-4720-5p	40.3537	-0.349709	40.5391
hsa-mir-4721	hsa-miR-4721	50.1102	-18.3022	59.8104
hsa-mir-4722	hsa-miR-4722-3p	49.7902	18.9855	39.7279
hsa-mir-4722	hsa-miR-4722-5p	45.5588	1.8866	44.5589
hsa-mir-4723	hsa-miR-4723-3p	40.8555	2.7058	39.4215
hsa-mir-4723	hsa-miR-4723-5p	54.3584	-4.63893	56.8171
hsa-mir-4724	hsa-miR-4724-3p	32.3739	5.61445	29.3982
hsa-mir-4724	hsa-miR-4724-5p	30.9948	-9.57267	36.0683
hsa-mir-4725	hsa-miR-4725-3p	45.4605	19.3558	35.2019
hsa-mir-4725	hsa-miR-4725-5p	45.7161	-35.7425	64.6597
hsa-mir-4726	hsa-miR-4726-3p	49.8524	26.6721	35.7162
hsa-mir-4726	hsa-miR-4726-5p	54.2305	20.7851	43.2144
hsa-mir-4727	hsa-miR-4727-5p	45.6847	4.89582	43.0899
hsa-mir-4727	hsa-miR-4727-3p	42.1167	-16.8421	51.043
hsa-mir-4728	hsa-miR-4728-3p	36.1212	-6.15019	39.3808
hsa-mir-4728	hsa-miR-4728-5p	54.3584	12.5108	47.7277
hsa-mir-4729	hsa-miR-4729	6.34357	-4.40187	8.67656
hsa-mir-4730	hsa-miR-4730	51.5808	-29.1862	67.0495
hsa-mir-4731	hsa-miR-4731-3p	29.9262	-7.47022	33.8854
hsa-mir-4731	hsa-miR-4731-5p	54.2305	-11.6261	60.3924
hsa-mir-4732	hsa-miR-4732-3p	45.7161	33.5878	27.9146
hsa-mir-4732	hsa-miR-4732-5p	38.1555	4.4627	35.7903
hsa-mir-4733	hsa-miR-4733-3p	45.1315	26.6721	30.9953
hsa-mir-4733	hsa-miR-4733-5p	35.7168	4.66945	33.242
hsa-mir-4734	hsa-miR-4734	51.0372	1.8866	50.0373
hsa-mir-4735	hsa-miR-4735-5p	4.50913	-35.9298	23.5519
hsa-mir-4735	hsa-miR-4735-3p	40.7633	-12.4028	47.3367
hsa-mir-4736	hsa-miR-4736	50.1449	26.6749	36.0072
hsa-mir-4737	hsa-miR-4737	46.929	-43.0719	69.7571
hsa-mir-4738	hsa-miR-4738-3p	24.4726	-7.20886	28.2933
hsa-mir-4738	hsa-miR-4738-5p	51.3051	-0.349709	51.4904
hsa-mir-4739	hsa-miR-4739	49.8213	9.87483	44.5877
hsa-mir-4740	hsa-miR-4740-3p	47.1079	35.3865	28.353
hsa-mir-4740	hsa-miR-4740-5p	41.5721	4.4292	39.2246
hsa-mir-4741	hsa-miR-4741	50.1449	20.7851	39.1288
hsa-mir-4742	hsa-miR-4742-3p	19.8523	12.978	12.9739
hsa-mir-4742	hsa-miR-4742-5p	40.2633	-0.349709	40.4487
hsa-mir-4743	hsa-miR-4743	55.8731	-1.32285	56.5742
hsa-mir-4744	hsa-miR-4744	19.3621	-12.9035	26.201
hsa-mir-4745	hsa-miR-4745-3p	59.7663	20.7851	48.7502
hsa-mir-4745	hsa-miR-4745-5p	45.7161	-15.4278	53.8929
hsa-mir-4746	hsa-miR-4746-3p	51.7633	13.8655	44.4146
hsa-mir-4746	hsa-miR-4746-5p	51.6546	6.15601	48.3919
hsa-mir-4747	hsa-miR-4747-5p	45.4605	12.5108	38.8298
hsa-mir-4747	hsa-miR-4747-3p	55.4487	-33.0791	72.9807
hsa-mir-4748	hsa-miR-4748	29.2408	-29.3183	44.7795
hsa-mir-4749	hsa-miR-4749-3p	54.556	20.7851	43.5399
hsa-mir-4749	hsa-miR-4749-5p	55.8731	1.98417	54.8215
hsa-mir-4750	hsa-miR-4750	52.7999	21.475	41.4182
hsa-mir-4751	hsa-miR-4751	46.2708	-25.76	59.9236
hsa-mir-4752	hsa-miR-4752	36.2012	-22.5376	48.1462
hsa-mir-4753	hsa-miR-4753-3p	24.8666	5.30683	22.054
hsa-mir-4753	hsa-miR-4753-5p	45.264	9.25655	40.358
hsa-mir-4754	hsa-miR-4754	47.4448	-15.9078	55.876
hsa-mir-4755	hsa-miR-4755-5p	35.3114	2.50019	33.9863
hsa-mir-4755	hsa-miR-4755-3p	54.4317	26.6749	40.294
hsa-mir-4756	hsa-miR-4756-3p	31.0818	-7.88734	35.2621
hsa-mir-4756	hsa-miR-4756-5p	49.8213	-6.18825	53.1011
hsa-mir-4757	hsa-miR-4757-5p	50.1102	16.6705	41.2749
hsa-mir-4757	hsa-miR-4757-3p	32.8536	-16.2571	41.4698
hsa-mir-4758	hsa-miR-4758-3p	54.6536	33.7409	36.7709
hsa-mir-4758	hsa-miR-4758-5p	40.8751	-9.57267	45.9486
hsa-mir-4759	hsa-miR-4759	37.5951	14.4209	29.952
hsa-mir-4760	hsa-miR-4760-5p	13.8352	-18.9241	23.865
hsa-mir-4760	hsa-miR-4760-3p	12.8962	-51.3379	40.1053
hsa-mir-4761	hsa-miR-4761-5p	34.9121	-14.666	42.685
hsa-mir-4761	hsa-miR-4761-3p	45.1728	-17.2441	54.3121
hsa-mir-4762	hsa-miR-4762-3p	25.6825	2.64104	24.2828
hsa-mir-4762	hsa-miR-4762-5p	18.244	-40.8753	39.9079
hsa-mir-4763	hsa-miR-4763-3p	54.2305	26.6749	40.0928
hsa-mir-4763	hsa-miR-4763-5p	54.4317	-4.0112	56.5577
hsa-mir-4764	hsa-miR-4764-5p	36.2012	-8.67975	40.8015
hsa-mir-4764	hsa-miR-4764-3p	32.3739	-32.8478	49.7832
hsa-mir-4765	hsa-miR-4765	31.8063	12.978	24.928
hsa-mir-4766	hsa-miR-4766-3p	26.1445	-15.9571	34.6017
hsa-mir-4766	hsa-miR-4766-5p	23.5685	-32.8725	40.9909
hsa-mir-4767	hsa-miR-4767	56.9557	6.26611	53.6346
hsa-mir-4768	hsa-miR-4768-3p	40.9795	25.6104	27.406
hsa-mir-4768	hsa-miR-4768-5p	31.6434	-4.52632	34.0423
hsa-mir-4769	hsa-miR-4769-5p	41.1787	19.3476	30.9245
hsa-mir-4769	hsa-miR-4769-3p	40.3537	6.9227	36.6847
hsa-mir-4770	hsa-miR-4770	32.1649	-4.48637	34.5427
hsa-mir-4771-1	hsa-miR-4771	41.2303	19.0808	31.1175
hsa-mir-4771-2	hsa-miR-4771	41.2303	19.0808	31.1175
hsa-mir-4772	hsa-miR-4772-5p	36.377	7.34779	32.4827
hsa-mir-4772	hsa-miR-4772-3p	35.5501	1.8866	34.5502
hsa-mir-4773-1	hsa-miR-4773	30.2203	2.77557	28.7492
hsa-mir-4773-2	hsa-miR-4773	30.2203	2.77557	28.7492
hsa-mir-4774	hsa-miR-4774-5p	31.7774	19.7389	21.3158
hsa-mir-4774	hsa-miR-4774-3p	36.9912	-13.148	43.9596
hsa-mir-4775	hsa-miR-4775	-3.72341	-27.3958	10.7964
hsa-mir-4776-1	hsa-miR-4776-3p	35.4464	10.9085	29.6648
hsa-mir-4776-1	hsa-miR-4776-5p	45.8433	20.8938	34.7696
hsa-mir-4776-2	hsa-miR-4776-3p	35.4464	10.9085	29.6648
hsa-mir-4776-2	hsa-miR-4776-5p	45.8433	20.8938	34.7696
hsa-mir-4777	hsa-miR-4777-5p	27.5678	-3.92775	29.6495
hsa-mir-4777	hsa-miR-4777-3p	37.7217	-40.2308	59.0441
hsa-mir-4778	hsa-miR-4778-3p	24.8666	5.30683	22.054
hsa-mir-4778	hsa-miR-4778-5p	25.1984	-19.9914	35.7938
hsa-mir-4779	hsa-miR-4779	49.8213	14.4209	42.1782
hsa-mir-4780	hsa-miR-4780	40.5	9.87483	35.2663
hsa-mir-4781	hsa-miR-4781-3p	29.8999	-24.971	43.1345
hsa-mir-4781	hsa-miR-4781-5p	55.4487	15.6559	47.1511
hsa-mir-4782	hsa-miR-4782-3p	26.5016	-4.40187	28.8346
hsa-mir-4782	hsa-miR-4782-5p	36.377	-6.67918	39.917
hsa-mir-4783	hsa-miR-4783-3p	51.2409	12.1325	44.8107
hsa-mir-4783	hsa-miR-4783-5p	57.1037	20.1485	46.4249
hsa-mir-4784	hsa-miR-4784	41.6635	2.7058	40.2294
hsa-mir-4785	hsa-miR-4785	42.823	-39.1363	63.5653
hsa-mir-4786	hsa-miR-4786-5p	41.5721	-4.48637	43.9499
hsa-mir-4786	hsa-miR-4786-3p	40.9974	-112.065	100.392
hsa-mir-4787	hsa-miR-4787-5p	55.6834	35.3865	36.9285
hsa-mir-4787	hsa-miR-4787-3p	46.8983	14.6628	39.127
hsa-mir-4788	hsa-miR-4788	39.6876	-33.2626	57.3168
hsa-mir-4789	hsa-miR-4789-3p	26.8945	-7.47022	30.8538
hsa-mir-4789	hsa-miR-4789-5p	22.9935	-18.0503	32.5601
hsa-mir-4790	hsa-miR-4790-5p	31.8155	16.3497	23.1502
hsa-mir-4790	hsa-miR-4790-3p	30.9542	-4.40187	33.2871
hsa-mir-4791	hsa-miR-4791	27.249	14.9362	19.3328
hsa-mir-4792	hsa-miR-4792	46.0888	-26.2187	59.9847
hsa-mir-4793	hsa-miR-4793-3p	40.52	20.9636	29.4092
hsa-mir-4793	hsa-miR-4793-5p	35.5283	-112.065	94.9225
hsa-mir-4794	hsa-miR-4794	41.9819	19.7389	31.5203
hsa-mir-4795	hsa-miR-4795-3p	1.13826	-23.0684	13.3645
hsa-mir-4795	hsa-miR-4795-5p	35.8236	2.64104	34.4238
hsa-mir-4796	hsa-miR-4796-5p	23.4134	12.978	16.5351
hsa-mir-4796	hsa-miR-4796-3p	29.2408	-18.9241	39.2706
hsa-mir-4797	hsa-miR-4797-5p	36.1889	12.978	29.3105
hsa-mir-4797	hsa-miR-4797-3p	32.2158	-7.88734	36.3961
hsa-mir-4798	hsa-miR-4798-5p	34.2122	13.4957	27.0594
hsa-mir-4798	hsa-miR-4798-3p	37.6119	-20.5013	48.4776
hsa-mir-4799	hsa-miR-4799-5p	13.8352	-30.2251	29.8545
hsa-mir-4799	hsa-miR-4799-3p	40.3537	18.9855	30.2914
hsa-mir-4800	hsa-miR-4800-3p	38.2716	-5.23742	41.0474
hsa-mir-4800	hsa-miR-4800-5p	46.2488	1.51411	45.4464
hsa-mir-4801	hsa-miR-4801	29.9262	6.29606	26.5893
hsa-mir-4802	hsa-miR-4802-3p	36.2012	-2.49702	37.5247
hsa-mir-4802	hsa-miR-4802-5p	40.5811	-27.5371	55.1758
hsa-mir-4803	hsa-miR-4803	13.2095	-5.22216	15.9773
hsa-mir-4804	hsa-miR-4804-3p	26.2046	10.9085	20.4231
hsa-mir-4804	hsa-miR-4804-5p	47.0982	-8.41912	51.5603
hsa-mir-483	hsa-miR-483-3p	40.7493	-6.00932	43.9342
hsa-mir-483	hsa-miR-483-5p	46.9698	4.20055	44.7435
hsa-mir-484	hsa-miR-484	45.5588	13.8337	38.2269
hsa-mir-485	hsa-miR-485-3p	27.3568	-0.434009	27.5868
hsa-mir-485	hsa-miR-485-5p	45.5588	19.5941	35.1739
hsa-mir-486	hsa-miR-486-5p	37.431	19.7389	26.9694
hsa-mir-486	hsa-miR-486-3p	54.2305	34.5922	35.8967
hsa-mir-487a	hsa-miR-487a	22.2371	-20.3757	33.0362
hsa-mir-487b	hsa-miR-487b	29.3792	-31.0737	45.8483
hsa-mir-488	hsa-miR-488*	32.1578	-0.349709	32.3432
hsa-mir-488	hsa-miR-488	29.68	-20.3757	40.4791
hsa-mir-489	hsa-miR-489	31.9238	-16.7122	40.7813
hsa-mir-490	hsa-miR-490-5p	30.7799	-20.4263	41.6059
hsa-mir-490	hsa-miR-490-3p	40.2534	-10.1528	45.6344
hsa-mir-491	hsa-miR-491-3p	26.2673	-10.8153	31.9994
hsa-mir-491	hsa-miR-491-5p	50.4288	-21.9499	62.0622
hsa-mir-492	hsa-miR-492	45.7161	-23.6137	58.2314
hsa-mir-493	hsa-miR-493*	26.8945	-18.2122	36.547
hsa-mir-493	hsa-miR-493	36.6853	-12.8592	43.5007
hsa-mir-494	hsa-miR-494	19.219	-34.9518	37.7434
hsa-mir-495	hsa-miR-495	17.5364	-94.4898	67.616
hsa-mir-496	hsa-miR-496	21.2748	-20.445	32.1106
hsa-mir-497	hsa-miR-497*	30.0602	-8.73257	34.6885
hsa-mir-497	hsa-miR-497	45.3689	-0.374027	45.5671
hsa-mir-498	hsa-miR-498	30.4479	-12.8592	37.2632
hsa-mir-499	hsa-miR-499-3p	31.556	-5.77513	34.6168
hsa-mir-499	hsa-miR-499-5p	26.4764	-67.8286	62.4255
hsa-mir-499a	hsa-miR-499a-5p	30.2203	-7.88734	34.4006
hsa-mir-499a	hsa-miR-499a-3p	31.556	-5.77513	34.6168
hsa-mir-500a	hsa-miR-500a	24.4055	-29.5177	40.0499
hsa-mir-500a	hsa-miR-500a*	45.5257	-25.0501	58.8023
hsa-mir-500b	hsa-miR-500b	30.1902	4.66945	27.7154
hsa-mir-501	hsa-miR-501-5p	24.4055	4.66945	21.9307
hsa-mir-501	hsa-miR-501-3p	40.9579	-73.331	79.8233
hsa-mir-502	hsa-miR-502-5p	40.9974	13.1226	34.0424
hsa-mir-502	hsa-miR-502-3p	40.9579	-25.0501	54.2344
hsa-mir-503	hsa-miR-503	46.6199	1.8866	45.62
hsa-mir-504	hsa-miR-504	45.7161	1.98556	44.6638
hsa-mir-5047	hsa-miR-5047	45.3689	2.03614	44.2897
hsa-mir-505	hsa-miR-505	31.1179	-0.0536672	31.1463
hsa-mir-505	hsa-miR-505*	50.237	-4.45777	52.5996
hsa-mir-506	hsa-miR-506	40.7633	-12.9035	47.6021
hsa-mir-507	hsa-miR-507	30.1565	-112.065	89.5507
hsa-mir-508	hsa-miR-508-3p	21.3935	-20.3757	32.1927
hsa-mir-508	hsa-miR-508-5p	40.7493	7.23383	36.9154
hsa-mir-509-1	hsa-miR-509-3p	30.9542	-4.40187	33.2871
hsa-mir-509-1	hsa-miR-509-5p	40.52	-56.5342	70.4831
hsa-mir-509-2	hsa-miR-509-3p	30.9542	-4.40187	33.2871
hsa-mir-509-2	hsa-miR-509-5p	40.52	-56.5342	70.4831
hsa-mir-509-3	hsa-miR-509-3p	30.9542	-4.40187	33.2871
hsa-mir-509-3	hsa-miR-509-3-5p	40.52	-56.5342	70.4831
hsa-mir-5095	hsa-miR-5095	42.5847	-5.22216	45.3525
hsa-mir-5096	hsa-miR-5096	30.481	-58.6915	61.5875
hsa-mir-510	hsa-miR-510	40.7493	4.78388	38.2138
hsa-mir-511-1	hsa-miR-511	24.4726	-5.87062	27.584
hsa-mir-511-2	hsa-miR-511	24.4726	-5.87062	27.584
hsa-mir-512-1	hsa-miR-512-3p	40.52	1.56666	39.6896
hsa-mir-512-1	hsa-miR-512-5p	41.2303	-6.00932	44.4152
hsa-mir-512-2	hsa-miR-512-3p	40.52	1.56666	39.6896
hsa-mir-512-2	hsa-miR-512-5p	41.2303	-6.00932	44.4152
hsa-mir-513a-1	hsa-miR-513a-3p	4.16427	-27.3958	18.6841
hsa-mir-513a-1	hsa-miR-513a-5p	40.8751	-18.0752	50.455
hsa-mir-513a-2	hsa-miR-513a-3p	4.16427	-27.3958	18.6841
hsa-mir-513a-2	hsa-miR-513a-5p	40.8751	-18.0752	50.455
hsa-mir-513b	hsa-miR-513b	30.3441	-25.733	43.9826
hsa-mir-513c	hsa-miR-513c	30.6269	5.30683	27.8143
hsa-mir-514-1	hsa-miR-514	31.1179	-34.7132	49.5159
hsa-mir-514-2	hsa-miR-514	31.1179	-34.7132	49.5159
hsa-mir-514-3	hsa-miR-514	31.1179	-34.7132	49.5159
hsa-mir-514b	hsa-miR-514b-5p	30.6269	-4.48637	33.0047
hsa-mir-514b	hsa-miR-514b-3p	31.1179	-34.7132	49.5159
hsa-mir-515-1	hsa-miR-515-5p	36.136	-4.48637	38.5137
hsa-mir-515-1	hsa-miR-515-3p	45.3981	12.978	38.5198
hsa-mir-515-2	hsa-miR-515-5p	36.136	-4.48637	38.5137
hsa-mir-515-2	hsa-miR-515-3p	45.3981	12.978	38.5198
hsa-mir-516a-1	hsa-miR-516a-3p	40.8712	10.9085	35.0897
hsa-mir-516a-1	hsa-miR-516a-5p	38.0416	-28.595	53.197
hsa-mir-516a-2	hsa-miR-516a-3p	40.8712	10.9085	35.0897
hsa-mir-516a-2	hsa-miR-516a-5p	38.0416	-28.595	53.197
hsa-mir-516b-1	hsa-miR-516b*	40.8712	10.9085	35.0897
hsa-mir-516b-1	hsa-miR-516b	40.9795	-7.88734	45.1598
hsa-mir-516b-2	hsa-miR-516b*	40.8712	10.9085	35.0897
hsa-mir-516b-2	hsa-miR-516b	40.9795	-7.88734	45.1598
hsa-mir-517a	hsa-miR-517*	32.4661	-8.02544	36.7196
hsa-mir-517a	hsa-miR-517a	42.7384	-14.44	50.3916
hsa-mir-517b	hsa-miR-517*	32.4661	-8.02544	36.7196
hsa-mir-517b	hsa-miR-517b	37.2308	-7.20592	41.0499
hsa-mir-517c	hsa-miR-517*	32.4661	-8.02544	36.7196
hsa-mir-517c	hsa-miR-517c	42.7384	-14.44	50.3916
hsa-mir-518a-1	hsa-miR-518a-5p	29.3453	14.7305	21.5382
hsa-mir-518a-1	hsa-miR-518a-3p	37.0071	-7.33638	40.8954
hsa-mir-518a-2	hsa-miR-518a-5p	29.3453	14.7305	21.5382
hsa-mir-518a-2	hsa-miR-518a-3p	37.0071	-7.33638	40.8954
hsa-mir-518b	hsa-miR-518b	37.0071	-10.7152	42.6862
hsa-mir-518c	hsa-miR-518c	37.0071	-10.7152	42.6862
hsa-mir-518c	hsa-miR-518c*	40.9795	-8.02544	45.233
hsa-mir-518d	hsa-miR-518d-5p	32.4661	4.1876	30.2466
hsa-mir-518d	hsa-miR-518d-3p	37.0071	-40.9761	58.7245
hsa-mir-518e	hsa-miR-518e*	32.4661	-8.02544	36.7196
hsa-mir-518e	hsa-miR-518e	41.9366	1.60894	41.0838
hsa-mir-518f	hsa-miR-518f*	32.4661	5.7435	29.422
hsa-mir-518f	hsa-miR-518f	37.0071	-7.33638	40.8954
hsa-mir-519a-1	hsa-miR-519a*	32.4661	5.7435	29.422
hsa-mir-519a-1	hsa-miR-519a	35.5501	-6.17768	38.8242
hsa-mir-519a-2	hsa-miR-519a	35.5501	-6.17768	38.8242
hsa-mir-519b	hsa-miR-519b-5p	32.4661	5.7435	29.422
hsa-mir-519b	hsa-miR-519b-3p	35.5501	-6.17768	38.8242
hsa-mir-519c	hsa-miR-519c-5p	32.4661	5.7435	29.422
hsa-mir-519c	hsa-miR-519c-3p	35.5501	-6.17768	38.8242
hsa-mir-519d	hsa-miR-519d	30.0305	-10.7152	35.7095
hsa-mir-519e	hsa-miR-519e*	36.136	-4.48637	38.5137
hsa-mir-519e	hsa-miR-519e	45.3981	1.56666	44.5678
hsa-mir-520a	hsa-miR-520a-5p	40.9795	2.85498	39.4664
hsa-mir-520a	hsa-miR-520a-3p	35.4237	-8.8607	40.1199
hsa-mir-520b	hsa-miR-520b	35.4237	-6.17768	38.6979
hsa-mir-520c	hsa-miR-520c-5p	32.4661	5.7435	29.422
hsa-mir-520c	hsa-miR-520c-3p	35.4237	-8.8607	40.1199
hsa-mir-520d	hsa-miR-520d-5p	18.8396	-42.2867	41.2515
hsa-mir-520d	hsa-miR-520d-3p	35.4237	-40.9761	57.1411
hsa-mir-520e	hsa-miR-520e	35.4237	-37.7257	55.4184
hsa-mir-520f	hsa-miR-520f	35.4237	-3.35693	37.2029
hsa-mir-520g	hsa-miR-520g	23.1392	-8.73257	27.7674
hsa-mir-520h	hsa-miR-520h	23.1392	-8.73257	27.7674
hsa-mir-521-1	hsa-miR-521	42.4072	-64.6209	76.6563
hsa-mir-521-2	hsa-miR-521	42.4072	-289.75	195.975
hsa-mir-522	hsa-miR-522*	32.4661	5.7435	29.422
hsa-mir-522	hsa-miR-522	24.0031	-50.5525	50.796
hsa-mir-523	hsa-miR-523*	32.4661	5.7435	29.422
hsa-mir-523	hsa-miR-523	43.9439	-18.0689	53.5204
hsa-mir-524	hsa-miR-524-5p	18.8396	-9.57267	23.9131
hsa-mir-524	hsa-miR-524-3p	46.9213	-11.2283	52.8723
hsa-mir-525	hsa-miR-525-5p	40.9795	-7.88734	45.1598
hsa-mir-525	hsa-miR-525-3p	46.9213	-11.2283	52.8723
hsa-mir-526a-1	hsa-miR-526a	32.4661	5.7435	29.422
hsa-mir-526a-2	hsa-miR-526a	32.4661	-8.02544	36.7196
hsa-mir-526b	hsa-miR-526b*	30.0305	-7.33638	33.9188
hsa-mir-526b	hsa-miR-526b	30.6269	-8.02544	34.8804
hsa-mir-527	hsa-miR-527	29.3453	-25.0501	42.6219
hsa-mir-532	hsa-miR-532-5p	35.3219	2.03614	34.2427
hsa-mir-532	hsa-miR-532-3p	45.7161	2.7058	44.282
hsa-mir-539	hsa-miR-539	19.7029	-6.31529	23.05
hsa-mir-541	hsa-miR-541	54.6536	4.06509	52.4991
hsa-mir-541	hsa-miR-541*	24.4055	-78.8919	66.2182
hsa-mir-542	hsa-miR-542-3p	36.3122	7.37001	32.4061
hsa-mir-542	hsa-miR-542-5p	46.7251	-15.7065	55.0495
hsa-mir-543	hsa-miR-543	19.219	-94.4898	69.2986
hsa-mir-544	hsa-miR-544	35.8687	-20.5013	46.7344
hsa-mir-544b	hsa-miR-544b	45.1713	-46.0848	69.5962
hsa-mir-545	hsa-miR-545*	18.8396	-43.8973	42.1051
hsa-mir-545	hsa-miR-545	29.3453	-28.4725	44.4358
hsa-mir-548a-1	hsa-miR-548a-3p	16.4775	-22.8081	28.5658
hsa-mir-548a-2	hsa-miR-548a-3p	16.4775	-22.8081	28.5658
hsa-mir-548a-3	hsa-miR-548a-5p	11.7163	-22.9235	23.8658
hsa-mir-548a-3	hsa-miR-548a-3p	16.4775	-59.4885	48.0064
hsa-mir-548aa-1	hsa-miR-548aa	23.1934	-36.819	42.7075
hsa-mir-548aa-2	hsa-miR-548aa	23.1934	-36.819	42.7075
hsa-mir-548ab	hsa-miR-548ab	11.7163	-59.4885	43.2453
hsa-mir-548ac	hsa-miR-548ac	16.4441	-22.8081	28.5324
hsa-mir-548ad	hsa-miR-548ad	19.6744	-25.8693	33.3851
hsa-mir-548ae-1	hsa-miR-548ae	9.17583	-22.8081	21.2641
hsa-mir-548ae-2	hsa-miR-548ae	9.17583	-22.8081	21.2641
hsa-mir-548ag-1	hsa-miR-548ag	25.2974	-28.0369	40.1569
hsa-mir-548ag-2	hsa-miR-548ag	25.2974	-0.444909	25.5332
hsa-mir-548ah	hsa-miR-548ah	24.4726	-22.9235	36.6221
hsa-mir-548ai	hsa-miR-548ai	25.2974	-28.0369	40.1569
hsa-mir-548aj-1	hsa-miR-548aj	9.17583	-58.3566	40.1048
hsa-mir-548aj-2	hsa-miR-548aj	9.17583	-35.9488	28.2287
hsa-mir-548ak	hsa-miR-548ak	11.7163	-22.9235	23.8658
hsa-mir-548al	hsa-miR-548al	42.1988	-4.63752	44.6566
hsa-mir-548am	hsa-miR-548am	9.17583	-22.8081	21.2641
hsa-mir-548an	hsa-miR-548an	35.0275	-22.9235	47.177
hsa-mir-548b	hsa-miR-548b-5p	11.7163	-22.9235	23.8658
hsa-mir-548b	hsa-miR-548b-3p	30.3556	-53.4844	58.7023
hsa-mir-548c	hsa-miR-548c-3p	4.16427	-22.8081	16.2526
hsa-mir-548c	hsa-miR-548c-5p	11.7163	-22.9235	23.8658
hsa-mir-548d-1	hsa-miR-548d-5p	11.7163	-22.9235	23.8658
hsa-mir-548d-1	hsa-miR-548d-3p	16.4441	-22.8081	28.5324
hsa-mir-548d-2	hsa-miR-548d-5p	11.7163	-22.9235	23.8658
hsa-mir-548d-2	hsa-miR-548d-3p	16.4441	-22.8081	28.5324
hsa-mir-548e	hsa-miR-548e	16.4775	-36.819	35.9916
hsa-mir-548f-1	hsa-miR-548f	16.4775	-36.819	35.9916
hsa-mir-548f-2	hsa-miR-548f	16.4775	-36.819	35.9916
hsa-mir-548f-3	hsa-miR-548f	16.4775	-36.819	35.9916
hsa-mir-548f-4	hsa-miR-548f	16.4775	-36.819	35.9916
hsa-mir-548f-5	hsa-miR-548f	16.4775	-36.819	35.9916
hsa-mir-548g	hsa-miR-548g	23.9403	-20.561	34.8376
hsa-mir-548h-1	hsa-miR-548h	11.7163	-22.9235	23.8658
hsa-mir-548h-2	hsa-miR-548h	11.7163	-22.9235	23.8658
hsa-mir-548h-3	hsa-miR-548h	11.7163	-22.9235	23.8658
hsa-mir-548h-4	hsa-miR-548h	11.7163	-22.9235	23.8658
hsa-mir-548h-5	hsa-miR-548h	11.7163	-22.9235	23.8658
hsa-mir-548i-1	hsa-miR-548i	11.7163	-46.8699	36.5574
hsa-mir-548i-2	hsa-miR-548i	11.7163	-46.8699	36.5574
hsa-mir-548i-3	hsa-miR-548i	11.7163	-46.8699	36.5574
hsa-mir-548i-4	hsa-miR-548i	11.7163	-74.9786	51.455
hsa-mir-548j	hsa-miR-548j	11.7163	-22.9235	23.8658
hsa-mir-548k	hsa-miR-548k	19.7331	-46.8699	44.5742
hsa-mir-548l	hsa-miR-548l	13.0909	-40.9761	34.8083
hsa-mir-548m	hsa-miR-548m	25.2974	-10.7152	30.9764
hsa-mir-548n	hsa-miR-548n	11.7163	-22.8081	23.8046
hsa-mir-548o	hsa-miR-548o	16.4775	-29.1862	31.9462
hsa-mir-548o-2	hsa-miR-548o	16.4775	-40.8753	38.1414
hsa-mir-548p	hsa-miR-548p	23.2307	-25.0501	36.5072
hsa-mir-548q	hsa-miR-548q	45.5257	-0.349709	45.711
hsa-mir-548s	hsa-miR-548s	45.3945	20.397	34.5841
hsa-mir-548t	hsa-miR-548t	16.4775	-22.8081	28.5658
hsa-mir-548u	hsa-miR-548u	24.3498	-74.9786	64.0885
hsa-mir-548v	hsa-miR-548v	37.3363	-73.1797	76.1215
hsa-mir-548w	hsa-miR-548w	11.7163	-22.9235	23.8658
hsa-mir-548x	hsa-miR-548x	9.17583	-35.9488	28.2287
hsa-mir-548x-2	hsa-miR-548x	9.17583	-35.9488	28.2287
hsa-mir-548y	hsa-miR-548y	11.7163	-22.9235	23.8658
hsa-mir-548z	hsa-miR-548z	16.4441	-22.8081	28.5324
hsa-mir-549	hsa-miR-549	30.9948	13.1171	24.0427
hsa-mir-550a-1	hsa-miR-550a*	27.3242	-6.00932	30.5092
hsa-mir-550a-1	hsa-miR-550a	45.5257	3.64499	43.5938
hsa-mir-550a-2	hsa-miR-550a*	27.3242	-6.00932	30.5092
hsa-mir-550a-2	hsa-miR-550a	45.5257	3.64499	43.5938
hsa-mir-550a-3	hsa-miR-550a*	27.3242	-6.00932	30.5092
hsa-mir-550b-1	hsa-miR-550b	26.4764	-3.92775	28.5581
hsa-mir-550b-2	hsa-miR-550b	26.4764	-3.92775	28.5581
hsa-mir-551a	hsa-miR-551a	47.0982	6.37518	43.7194
hsa-mir-551b	hsa-miR-551b*	11.5837	-13.6243	18.8046
hsa-mir-551b	hsa-miR-551b	47.0982	-35.7425	66.0418
hsa-mir-552	hsa-miR-552	40.6397	1.56666	39.8094
hsa-mir-553	hsa-miR-553	31.4624	-20.561	42.3597
hsa-mir-554	hsa-miR-554	37.5951	-1.13216	38.1951
hsa-mir-555	hsa-miR-555	36.9539	7.67944	32.8838
hsa-mir-556	hsa-miR-556-5p	36.0008	7.34779	32.1065
hsa-mir-556	hsa-miR-556-3p	22.1077	-23.0684	34.334
hsa-mir-557	hsa-miR-557	30.1565	-112.065	89.5507
hsa-mir-558	hsa-miR-558	45.9314	4.74456	43.4168
hsa-mir-559	hsa-miR-559	11.7163	-18.9241	21.7461
hsa-mir-561	hsa-miR-561	9.17583	-10.7152	14.8549
hsa-mir-562	hsa-miR-562	31.9391	-8.8607	36.6353
hsa-mir-563	hsa-miR-563	36.51	-47.5821	61.7285
hsa-mir-564	hsa-miR-564	51.5072	-12.6093	58.1901
hsa-mir-566	hsa-miR-566	55.6273	6.38658	52.2425
hsa-mir-567	hsa-miR-567	20.8142	-27.3254	35.2967
hsa-mir-568	hsa-miR-568	15.5848	-2.49702	16.9082
hsa-mir-569	hsa-miR-569	13.2095	-32.8478	30.6189
hsa-mir-570	hsa-miR-570	18.2011	-42.7258	40.8458
hsa-mir-571	hsa-miR-571	35.8236	-75.2357	75.6985
hsa-mir-572	hsa-miR-572	47.4493	4.94394	44.829
hsa-mir-573	hsa-miR-573	30.3441	2.77557	28.8731
hsa-mir-574	hsa-miR-574-3p	42.6131	8.48729	38.1148
hsa-mir-574	hsa-miR-574-5p	36.3122	-46.0848	60.7371
hsa-mir-575	hsa-miR-575	45.3981	21.2436	34.139
hsa-mir-576	hsa-miR-576-5p	13.8352	-3.29362	15.5808
hsa-mir-576	hsa-miR-576-3p	30.8171	-3.03807	32.4272
hsa-mir-577	hsa-miR-577	13.8352	-3.91207	15.9086
hsa-mir-578	hsa-miR-578	24.4726	2.64104	23.0728
hsa-mir-579	hsa-miR-579	18.3621	-4.40187	20.6951
hsa-mir-580	hsa-miR-580	25.6825	-1.69634	26.5816
hsa-mir-581	hsa-miR-581	29.9262	2.77557	28.4552
hsa-mir-582	hsa-miR-582-3p	35.5016	-5.35428	38.3394
hsa-mir-582	hsa-miR-582-5p	26.1071	-42.2867	48.5191
hsa-mir-583	hsa-miR-583	29.5538	-10.7152	35.2328
hsa-mir-584	hsa-miR-584	26.137	-57.8165	56.7798
hsa-mir-585	hsa-miR-585	48.8231	33.7409	30.9404
hsa-mir-586	hsa-miR-586	24.8859	6.98338	21.1847
hsa-mir-587	hsa-miR-587	26.6226	2.50019	25.2975
hsa-mir-588	hsa-miR-588	50.2736	19.2306	40.0813
hsa-mir-589	hsa-miR-589*	30.3441	13.8518	23.0027
hsa-mir-589	hsa-miR-589	36.6853	-7.88734	40.8656
hsa-mir-590	hsa-miR-590-3p	-3.72341	-50.3212	22.9468
hsa-mir-590	hsa-miR-590-5p	26.0219	1.73754	25.101
hsa-mir-591	hsa-miR-591	36.2012	20.7498	25.2039
hsa-mir-592	hsa-miR-592	36.4357	-3.21731	38.1409
hsa-mir-593	hsa-miR-593	36.4886	-38.4553	56.87
hsa-mir-593	hsa-miR-593*	50.2736	-18.3022	59.9737
hsa-mir-595	hsa-miR-595	29.9262	-19.1433	40.0722
hsa-mir-596	hsa-miR-596	49.9544	-67.8286	85.9035
hsa-mir-597	hsa-miR-597	36.9773	-6.47926	40.4113
hsa-mir-598	hsa-miR-598	32.8536	-56.5342	62.8167
hsa-mir-599	hsa-miR-599	31.1179	-14.1001	38.5909
hsa-mir-600	hsa-miR-600	25.2171	-61.0686	57.5834
hsa-mir-601	hsa-miR-601	37.5951	-23.6137	50.1103
hsa-mir-602	hsa-miR-602	46.9579	-5.87062	50.0693
hsa-mir-603	hsa-miR-603	36.0051	-103.948	91.0973
hsa-mir-604	hsa-miR-604	51.3051	11.6762	45.1167
hsa-mir-605	hsa-miR-605	30.3232	-27.3958	44.843
hsa-mir-606	hsa-miR-606	25.9816	-8.8607	30.6777
hsa-mir-607	hsa-miR-607	11.5837	-18.0752	21.1636
hsa-mir-608	hsa-miR-608	54.455	15.1998	46.3991
hsa-mir-609	hsa-miR-609	40.8865	26.5208	26.8305
hsa-mir-610	hsa-miR-610	32.3235	20.9636	21.2128
hsa-mir-611	hsa-miR-611	42.823	-25.9412	56.5719
hsa-mir-612	hsa-miR-612	49.7902	-29.1862	65.2589
hsa-mir-613	hsa-miR-613	30.9542	11.5307	24.8429
hsa-mir-614	hsa-miR-614	42.0692	-108.042	99.3315
hsa-mir-615	hsa-miR-615-3p	51.4526	23.263	39.1233
hsa-mir-615	hsa-miR-615-5p	54.7775	22.2307	42.9952
hsa-mir-616	hsa-miR-616	25.3173	12.978	18.439
hsa-mir-616	hsa-miR-616*	17.1693	-7.88734	21.3496
hsa-mir-617	hsa-miR-617	36.6853	-6.00932	39.8702
hsa-mir-618	hsa-miR-618	26.4764	-37.7257	46.471
hsa-mir-619	hsa-miR-619	45.7161	20.7498	34.7187
hsa-mir-620	hsa-miR-620	36.377	9.38304	31.404
hsa-mir-621	hsa-miR-621	42.4486	12.5677	35.7878
hsa-mir-622	hsa-miR-622	35.6313	-43.8973	58.8968
hsa-mir-623	hsa-miR-623	40.5	-50.116	67.0614
hsa-mir-624	hsa-miR-624	35.5016	1.7028	34.5991
hsa-mir-624	hsa-miR-624*	37.431	-29.9248	53.2911
hsa-mir-625	hsa-miR-625*	21.9459	7.23383	18.112
hsa-mir-625	hsa-miR-625	50.2833	32.7474	32.9271
hsa-mir-626	hsa-miR-626	41.2303	-11.7645	47.4655
hsa-mir-627	hsa-miR-627	36.4886	12.978	29.6103
hsa-mir-628	hsa-miR-628-3p	21.0349	5.7435	17.9908
hsa-mir-628	hsa-miR-628-5p	41.3541	-6.54526	44.823
hsa-mir-629	hsa-miR-629	31.482	28.2088	16.5313
hsa-mir-629	hsa-miR-629*	41.2228	4.20055	38.9965
hsa-mir-630	hsa-miR-630	21.2748	-29.2165	36.7595
hsa-mir-631	hsa-miR-631	45.7161	-26.1822	59.5927
hsa-mir-632	hsa-miR-632	41.3541	-15.4278	49.5308
hsa-mir-633	hsa-miR-633	15.4645	-46.1125	39.9041
hsa-mir-634	hsa-miR-634	45.5257	1.51411	44.7232
hsa-mir-635	hsa-miR-635	45.264	-67.7722	81.1833
hsa-mir-636	hsa-miR-636	35.5501	-55.9836	65.2214
hsa-mir-637	hsa-miR-637	54.0215	-0.349709	54.2069
hsa-mir-638	hsa-miR-638	42.6319	-39.1363	63.3742
hsa-mir-639	hsa-miR-639	47.276	6.91561	43.6107
hsa-mir-640	hsa-miR-640	36.4971	-16.2571	45.1133
hsa-mir-641	hsa-miR-641	25.1984	-7.33638	29.0867
hsa-mir-642a	hsa-miR-642a	45.7462	12.5108	39.1155
hsa-mir-642b	hsa-miR-642b	31.556	12.978	24.6777
hsa-mir-643	hsa-miR-643	19.8523	1.56666	19.0219
hsa-mir-644	hsa-miR-644	46.064	-46.0848	70.4889
hsa-mir-645	hsa-miR-645	41.8523	-21.9499	53.4858
hsa-mir-646	hsa-miR-646	45.2425	10.9085	39.461
hsa-mir-647	hsa-miR-647	50.0818	-25.0501	63.3584
hsa-mir-648	hsa-miR-648	41.1303	1.56666	40.3
hsa-mir-649	hsa-miR-649	35.5016	-10.1528	40.8826
hsa-mir-650	hsa-miR-650	50.237	19.5941	39.8521
hsa-mir-651	hsa-miR-651	26.5004	-18.9241	36.5301
hsa-mir-652	hsa-miR-652	46.8983	2.10848	45.7808
hsa-mir-653	hsa-miR-653	24.5956	-23.7446	37.1803
hsa-mir-654	hsa-miR-654-3p	30.8171	-5.14344	33.5431
hsa-mir-654	hsa-miR-654-5p	54.6536	-0.746529	55.0492
hsa-mir-655	hsa-miR-655	15.5848	-79.5192	57.73
hsa-mir-656	hsa-miR-656	3.00014	-23.7446	15.5848
hsa-mir-657	hsa-miR-657	40.7633	-111.989	100.117
hsa-mir-658	hsa-miR-658	51.4526	35.3865	32.6978
hsa-mir-659	hsa-miR-659	30.481	9.25655	25.5751
hsa-mir-660	hsa-miR-660	35.3978	-14.3929	43.026
hsa-mir-661	hsa-miR-661	54.2305	-22.0681	65.9267
hsa-mir-662	hsa-miR-662	46.9579	22.1177	35.2355
hsa-mir-663	hsa-miR-663	59.7663	-9.40331	64.7501
hsa-mir-663b	hsa-miR-663b	54.6536	-26.1991	68.5391
hsa-mir-664	hsa-miR-664	12.8962	-13.233	19.9097
hsa-mir-664	hsa-miR-664*	41.9819	-29.1862	57.4506
hsa-mir-665	hsa-miR-665	45.1713	-210.404	156.685
hsa-mir-668	hsa-miR-668	37.1416	13.1171	30.1895
hsa-mir-670	hsa-miR-670	45.8715	-14.3929	53.4997
hsa-mir-671	hsa-miR-671-3p	42.4196	15.317	34.3016
hsa-mir-671	hsa-miR-671-5p	45.8465	-23.6137	58.3617
hsa-mir-675	hsa-miR-675*	32.5999	-9.57267	37.6734
hsa-mir-675	hsa-miR-675	51.5072	-18.1693	61.1369
hsa-mir-676	hsa-miR-676	37.7217	-5.87062	40.8332
hsa-mir-676	hsa-miR-676*	24.4726	-32.8725	41.895
hsa-mir-7-1	hsa-miR-7-1*	10.7928	1.7028	9.89037
hsa-mir-7-1	hsa-miR-7	36.6853	-12.2627	43.1845
hsa-mir-7-2	hsa-miR-7-2*	10.7928	1.7028	9.89037
hsa-mir-7-2	hsa-miR-7	36.6853	-47.8749	62.059
hsa-mir-7-3	hsa-miR-7	36.6853	-82.3316	80.3211
hsa-mir-708	hsa-miR-708*	26.4764	-9.57267	31.5499
hsa-mir-708	hsa-miR-708	45.4331	-21.9673	57.0757
hsa-mir-711	hsa-miR-711	50.4288	-4.55819	52.8446
hsa-mir-718	hsa-miR-718	47.2321	-10.5705	52.8344
hsa-mir-720	hsa-miR-720	42.0279	-23.0042	54.2202
hsa-mir-744	hsa-miR-744*	40.8914	1.56666	40.061
hsa-mir-744	hsa-miR-744	59.8619	-53.9675	88.4647
hsa-mir-758	hsa-miR-758	31.1179	-19.0152	41.1959
hsa-mir-759	hsa-miR-759	35.6313	-19.9375	46.1981
hsa-mir-760	hsa-miR-760	45.5588	28.3707	30.5223
hsa-mir-761	hsa-miR-761	44.975	27.6834	30.3028
hsa-mir-762	hsa-miR-762	54.2305	-1.32285	54.9317
hsa-mir-764	hsa-miR-764	45.5257	-6.61997	49.0343
hsa-mir-765	hsa-miR-765	45.7462	-289.75	199.314
hsa-mir-766	hsa-miR-766	45.5588	-23.6137	58.074
hsa-mir-767	hsa-miR-767-3p	40.755	1.8866	39.7551
hsa-mir-767	hsa-miR-767-5p	40.9579	-42.2867	63.3698
hsa-mir-769	hsa-miR-769-5p	41.4489	-4.48637	43.8267
hsa-mir-769	hsa-miR-769-3p	41.3974	-16.256	50.0131
hsa-mir-770	hsa-miR-770-5p	37.431	13.8337	30.0992
hsa-mir-802	hsa-miR-802	26.1071	-42.394	48.5759
hsa-mir-873	hsa-miR-873	35.8236	-29.3183	51.3623
hsa-mir-874	hsa-miR-874	49.7902	-6.39428	53.1792
hsa-mir-875	hsa-miR-875-3p	29.68	13.8337	22.3481
hsa-mir-875	hsa-miR-875-5p	32.7704	-56.5342	62.7335
hsa-mir-876	hsa-miR-876-5p	25.7623	-6.45627	29.1841
hsa-mir-876	hsa-miR-876-3p	40.8865	19.1326	30.7462
hsa-mir-877	hsa-miR-877*	36.0118	16.3586	27.3417
hsa-mir-877	hsa-miR-877	37.8789	-39.1363	58.6211
hsa-mir-885	hsa-miR-885-5p	26.137	14.9362	18.2209
hsa-mir-885	hsa-miR-885-3p	51.3051	26.6749	37.1674
hsa-mir-887	hsa-miR-887	37.2809	-18.0752	46.8607
hsa-mir-888	hsa-miR-888	24.4726	-1.59852	25.3198
hsa-mir-888	hsa-miR-888*	36.3122	12.978	29.4339
hsa-mir-889	hsa-miR-889	10.6626	-76.7482	51.3392
hsa-mir-890	hsa-miR-890	35.8236	-18.3548	45.5516
hsa-mir-891a	hsa-miR-891a	37.8536	-9.43204	42.8526
hsa-mir-891b	hsa-miR-891b	30.0305	-19.0152	40.1086
hsa-mir-892a	hsa-miR-892a	36.0051	-9.57267	41.0786
hsa-mir-892b	hsa-miR-892b	45.3981	10.8359	39.6551
hsa-mir-9-1	hsa-miR-9	29.2408	-28.3308	44.2562
hsa-mir-9-1	hsa-miR-9*	25.3134	-46.1125	49.7531
hsa-mir-9-2	hsa-miR-9	29.2408	-28.3308	44.2562
hsa-mir-9-2	hsa-miR-9*	25.3134	-46.1125	49.7531
hsa-mir-9-3	hsa-miR-9	29.2408	-28.3308	44.2562
hsa-mir-9-3	hsa-miR-9*	25.3134	-46.1125	49.7531
hsa-mir-920	hsa-miR-920	50.1102	-82.3316	93.746
hsa-mir-921	hsa-miR-921	32.2158	3.05733	30.5955
hsa-mir-922	hsa-miR-922	40.755	-6.61997	44.2636
hsa-mir-924	hsa-miR-924	31.2634	-6.00932	34.4484
hsa-mir-92a-1	hsa-miR-92a	30.6456	-18.0045	40.188
hsa-mir-92a-1	hsa-miR-92a-1*	45.4248	5.59677	42.4585
hsa-mir-92a-2	hsa-miR-92a	30.6456	-35.8202	49.6303
hsa-mir-92a-2	hsa-miR-92a-2*	54.455	4.93762	51.838
hsa-mir-92b	hsa-miR-92b	30.6456	-23.6087	43.1582
hsa-mir-92b	hsa-miR-92b*	51.6546	-29.3183	67.1933
hsa-mir-93	hsa-miR-93*	40.755	20.2552	30.0198
hsa-mir-93	hsa-miR-93	30.0305	-40.9761	51.7478
hsa-mir-933	hsa-miR-933	47.269	11.9134	40.9548
hsa-mir-934	hsa-miR-934	32.8363	8.05264	28.5684
hsa-mir-935	hsa-miR-935	26.1071	-46.0848	50.5321
hsa-mir-936	hsa-miR-936	32.2158	12.068	25.8198
hsa-mir-937	hsa-miR-937	53.0286	-23.6137	65.5439
hsa-mir-938	hsa-miR-938	42.2459	-82.3316	85.8816
hsa-mir-939	hsa-miR-939	54.556	32.9036	37.1171
hsa-mir-940	hsa-miR-940	49.6606	-11.1057	55.5466
hsa-mir-941-1	hsa-miR-941	55.859	11.4598	49.7853
hsa-mir-941-2	hsa-miR-941	55.859	11.4598	49.7853
hsa-mir-941-3	hsa-miR-941	55.859	11.4598	49.7853
hsa-mir-941-4	hsa-miR-941	55.859	11.4598	49.7853
hsa-mir-942	hsa-miR-942	30.5048	-20.5013	41.3705
hsa-mir-943	hsa-miR-943	36.3122	-5.87062	39.4236
hsa-mir-944	hsa-miR-944	-1.52628	-59.4885	30.0027
hsa-mir-95	hsa-miR-95	37.2809	-7.20886	41.1016
hsa-mir-96	hsa-miR-96	40.8914	-12.2627	47.3906
hsa-mir-96	hsa-miR-96*	25.9837	-67.7722	61.9029
hsa-mir-98	hsa-miR-98	37.5951	-33.7374	55.4759
hsa-mir-99a	hsa-miR-99a	44.033	11.4598	37.9594
hsa-mir-99a	hsa-miR-99a*	37.0618	-25.1955	50.4154
hsa-mir-99b	hsa-miR-99b	44.033	11.4598	37.9594
hsa-mir-99b	hsa-miR-99b*	37.0618	-25.1955	50.4154

## Sheet: Table S3
Table S3. Oligonucleotide sequences for construction of psiCHECK-SM reporters
Each oligonucleotide contains seed-matched target sequences of each miRNA with two excessive nucleotide sequences (upper cases) at both ends and the overhang sequence of the restriction enzyme (four nucleotides, lower cases) at the 5' end. # indicates the common SM target sequence used for miR-302a/372/373/520c miRNA assays in Fiugre 4.
Target	Inserted oligonucleotide sequence (5'→3')
miR-1-1_s	tcgaGTATGCTCGATATAACATTCCACCTATGCTCGATATAACATTCCACCTATGCTCGATATAACATTCCACCG
miR-1-1_a	aattCGGTGGAATGTTATATCGAGCATAGGTGGAATGTTATATCGAGCATAGGTGGAATGTTATATCGAGCATAC
miR-122*_s	tcgaGTATGCTCGATTATATGGCGTACCTATGCTCGATTATATGGCGTACCTATGCTCGATTATATGGCGTACCG
miR-122*_a	aattCGGTACGCCATATAATCGAGCATAGGTACGCCATATAATCGAGCATAGGTACGCCATATAATCGAGCATAC
miR-199b-3p_s	tcgaGTATGCTCGATCATACTACTGACCTATGCTCGATCATACTACTGACCTATGCTCGATCATACTACTGACCG
miR-199b-3p_a	aattCGGTCAGTAGTATGATCGAGCATAGGTCAGTAGTATGATCGAGCATAGGTCAGTAGTATGATCGAGCATAC
miR-200b_s	tcgaGTATGCTCGATAATCAGTATTACCTATGCTCGATAATCAGTATTACCTATGCTCGATAATCAGTATTACCG
miR-200b_a	aattCGGTAATACTGATTATCGAGCATAGGTAATACTGATTATCGAGCATAGGTAATACTGATTATCGAGCATAC
miR-22_s	tcgaGTATGCTCGATATAGGCAGCTACCTATGCTCGATATAGGCAGCTACCTATGCTCGATATAGGCAGCTACCG
miR-22_a	aattCGGTAGCTGCCTATATCGAGCATAGGTAGCTGCCTATATCGAGCATAGGTAGCTGCCTATATCGAGCATAC
miR-28_s	tcgaGTATGCTCGATAATAGCTCCTACCTATGCTCGATAATAGCTCCTACCTATGCTCGATAATAGCTCCTACCG
miR-28_a	aattCGGTAGGAGCTATTATCGAGCATAGGTAGGAGCTATTATCGAGCATAGGTAGGAGCTATTATCGAGCATAC
miR-296-5p_s	tcgaGTATGCTCGATAATGGGGCCCAGTTATGCTCGATAATGGGGCCCAGTTATGCTCGATAATGGGGCCCAGTG
miR-296-5p_a	aattCACTGGGCCCCATTATCGAGCATAACTGGGCCCCATTATCGAGCATAACTGGGCCCCATTATCGAGCATAC
miR-302a_s#	tcgaGTATGCTCGATAATAGCACTTACCTATGCTCGATAATAGCACTTACCTATGCTCGATAATAGCACTTACCG
miR-302a_a#	aattCGGTAAGTGCTATTATCGAGCATAGGTAAGTGCTATTATCGAGCATAGGTAAGTGCTATTATCGAGCATAC
miR-30c-1_s	tcgaGTATGCTCGATAATTGTTTACACCTATGCTCGATAATTGTTTACACCTATGCTCGATAATTGTTTACACCG
miR-30c-1_a	aattCGGTGTAAACAATTATCGAGCATAGGTGTAAACAATTATCGAGCATAGGTGTAAACAATTATCGAGCATAC
miR-3126_s	tcgaGTATGCTCGATATAGTCCCTCACCTATGCTCGATATAGTCCCTCACCTATGCTCGATATAGTCCCTCACCG
miR-3126_a	aattCGGTGAGGGACTATATCGAGCATAGGTGAGGGACTATATCGAGCATAGGTGAGGGACTATATCGAGCATAC
miR-335_s	tcgaGTATGCTCGATCAAGCTCTTGACCTATGCTCGATCAAGCTCTTGACCTATGCTCGATCAAGCTCTTGACCG
miR-335_a	aattCGGTCAAGAGCTTGATCGAGCATAGGTCAAGAGCTTGATCGAGCATAGGTCAAGAGCTTGATCGAGCATAC
miR-346_s	tcgaGTATGCTCGATAATGGCAGACACCTATGCTCGATAATGGCAGACACCTATGCTCGATAATGGCAGACACCG
miR-346_a	aattCGGTGTCTGCCATTATCGAGCATAGGTGTCTGCCATTATCGAGCATAGGTGTCTGCCATTATCGAGCATAC
miR-372_s#	tcgaGTATGCTCGATAATAGCACTTACCTATGCTCGATAATAGCACTTACCTATGCTCGATAATAGCACTTACCG
miR-372_a#	aattCGGTAAGTGCTATTATCGAGCATAGGTAAGTGCTATTATCGAGCATAGGTAAGTGCTATTATCGAGCATAC
miR-373_s#	tcgaGTATGCTCGATAATAGCACTTACCTATGCTCGATAATAGCACTTACCTATGCTCGATAATAGCACTTACCG
miR-373_a#	aattCGGTAAGTGCTATTATCGAGCATAGGTAAGTGCTATTATCGAGCATAGGTAAGTGCTATTATCGAGCATAC
miR-373*_s	tcgaGACAGACTACGAGGTTTTGAGATCACAGACTACGAGGTTTTGAGATCACAGACTACGAGGTTTTGAGATCG
miR-373*_a	aattCGATCTCAAAACCTCGTAGTCTGTGATCTCAAAACCTCGTAGTCTGTGATCTCAAAACCTCGTAGTCTGTC
miR-376a-2-3p_s	tcgaGTATGCTCGATAATTCTATGAACCTATGCTCGATAATTCTATGAACCTATGCTCGATAATTCTATGAACCG
miR-376a-2-3p_a	aattCGGTTCATAGAATTATCGAGCATAGGTTCATAGAATTATCGAGCATAGGTTCATAGAATTATCGAGCATAC
miR-466_s	tcgaGTATGCTCGATATAATGTGTAACCTATGCTCGATATAATGTGTAACCTATGCTCGATATAATGTGTAACCG
miR-466_a	aattCGGTTACACATTATATCGAGCATAGGTTACACATTATATCGAGCATAGGTTACACATTATATCGAGCATAC
miR-499a-5p_s	tcgaGTATGCTCGATAATAGTCTTAACCTATGCTCGATAATAGTCTTAACCTATGCTCGATAATAGTCTTAACCG
miR-499a-5p_a	aattCGGTTAAGACTATTATCGAGCATAGGTTAAGACTATTATCGAGCATAGGTTAAGACTATTATCGAGCATAC
miR-520c_s#	tcgaGTATGCTCGATAATAGCACTTACCTATGCTCGATAATAGCACTTACCTATGCTCGATAATAGCACTTACCG
miR-520c_a#	aattCGGTAAGTGCTATTATCGAGCATAGGTAAGTGCTATTATCGAGCATAGGTAAGTGCTATTATCGAGCATAC
miR-520f_s	tcgaGTATGCTCGATAATAAGCACTAGCTATGCTCGATAATAAGCACTAGCTATGCTCGATAATAAGCACTAGCG
miR-520f_a	aattCGCTAGTGCTTATTATCGAGCATAGCTAGTGCTTATTATCGAGCATAGCTAGTGCTTATTATCGAGCATAC
miR-521_s	tcgaGTATGCTCGATAATAGTGCGTACCTATGCTCGATAATAGTGCGTACCTATGCTCGATAATAGTGCGTACCG
miR-521_a	aattCGGTACGCACTATTATCGAGCATAGGTACGCACTATTATCGAGCATAGGTACGCACTATTATCGAGCATAC
miR-548d-5p_s	tcgaGTATGCTCGATAATTTACTTTACCTATGCTCGATAATTTACTTTACCTATGCTCGATAATTTACTTTACCG
miR-548d-5p_a	aattCGGTAAAGTAAATTATCGAGCATAGGTAAAGTAAATTATCGAGCATAGGTAAAGTAAATTATCGAGCATAC
miR-574-5p_s	tcgaGTATGCTCGATAATCACACTCACCTATGCTCGATAATCACACTCACCTATGCTCGATAATCACACTCACCG
miR-574-5p_a	aattCGGTGAGTGTGATTATCGAGCATAGGTGAGTGTGATTATCGAGCATAGGTGAGTGTGATTATCGAGCATAC
miR-606_s	tcgaGTATGCTCGATAATAGTAGTTACCTATGCTCGATAATAGTAGTTACCTATGCTCGATAATAGTAGTTACCG
miR-606_a	aattCGGTAACTACTATTATCGAGCATAGGTAACTACTATTATCGAGCATAGGTAACTACTATTATCGAGCATAC
miR-628-3p_s	tcgaGTATGCTCGATAATTTACTAGACCTATGCTCGATAATTTACTAGACCTATGCTCGATAATTTACTAGACCG
miR-628-3p_a	aattCGGTCTAGTAAATTATCGAGCATAGGTCTAGTAAATTATCGAGCATAGGTCTAGTAAATTATCGAGCATAC
miR-643_s	tcgaGTATGCTCGATAGTATACAAGACCTATGCTCGATAGTATACAAGACCTATGCTCGATAGTATACAAGACCG
miR-643_a	aattCGGTCTTGTATACTATCGAGCATAGGTCTTGTATACTATCGAGCATAGGTCTTGTATACTATCGAGCATAC

## Sheet: Table S4
Table S4. Oligonucleotide sequences for construction of psiCHECK-CM reporters
Each oligonucleotide contains completely-matched target sequences of each miRNA with excessive nucleotide sequences (upper cases) at both ends and the overhang sequence of the restriction enzyme (four nucleotides, lower cases) at the 5' end.
Target	Inserted oligonucleotide sequence (5'→3')
miR-1-1_s	tcgaAGATACATACTTCTTTACATTCCATA
miR-1-1_a	aattTATGGAATGTAAAGAAGTATGTATCT
miR-122*_s	tcgaGCTATTTAGTGTGATAATGGCGTTTG
miR-122*_a	aattCAAACGCCATTATCACACTAAATAGC
miR-199b-3p_s	tcgaCCTAACCAATGTGCAGACTACTGTAC
miR-199b-3p_a	aattGTACAGTAGTCTGCACATTGGTTAGG
miR-200b_s	tcgaCGTCATCATTACCAGGCAGTATTAGA
miR-200b_a	aattTCTAATACTGCCTGGTAATGATGACG
miR-22_s	tcgaCAACAGTTCTTCAACTGGCAGCTTTA
miR-22_a	aattTAAAGCTGCCAGTTGAAGAACTGTTG
miR-28_s	tcgaAACTCAATAGACTGTGAGCTCCTTGA
miR-28_a	aattTCAAGGAGCTCACAGTCTATTGAGTT
miR-296-5p_s	tcgaCAACAGGATTGAGGGGGGGCCCTCT
miR-296-5p_a	aattAGAGGGCCCCCCCTCAATCCTGTTG
miR-302a_s	tcgaCATCACCAAAACATGGAAGCACTTACT
miR-302a_a	aattAGTAAGTGCTTCCATGTTTTGGTGATG
miR-30c-1_s	tcgaCAGCTGAGAGTGTAGGATGTTTACACA
miR-30c-1_a	aattTGTGTAAACATCCTACACTCTCAGCTG
miR-3126_s	tcgaGTGCTTCTGGCATCTGTCCCTCAG
miR-3126_a	aattGTGAGGGACAGATGCCAGAAGCAG
miR-335_s	tcgaAAACATTTTTCGTTATTGCTCTTGACC
miR-335_a	aattGGTCAAGAGCAATAACGAAAAATGTTT
miR-346_s	tcgaAGAGAGGCAGGCATGCGGGCAGACAGA
miR-346_a	aattTCTGTCTGCCCGCATGCCTGCCTCTCT
miR-372_s	tcgaTGACGCTCAAATGTCGCAGCACTTTCC
miR-372_a	aattGGAAAGTGCTGCGACATTTGAGCGTCA
miR-373_s	tcgaGGACACCCCAAAATCGAAGCACTTCCC
miR-373_a	aattGGGAAGTGCTTCGATTTTGGGGTGTCC
miR-373*_s	tcgaAAGGAAAGCGCCCCCATTTTGAGTAT
miR-373*_a	aattATACTCAAAATGGGGGCGCTTTCCTT
miR-376a-2-3p_s	tcgaAAACGTGGATTTTCCTCTATGATTA
miR-376a-2-3p_a	aattTAATCATAGAGGAAAATCCACGTTT
miR-466_s	tcgaGATGTGTGTTGCGTGTATGTGTATG
miR-466_a	aattCATACACATACACGCAACACACATC
miR-499a-5p_s	tcgaTTAAACATCACTGCAAGTCTTAACA
miR-499a-5p_a	aattTGTTAAGACTTGCAGTGATGTTTAA
miR-520c_s	tcgaTAACCCTCTAAAAGGAAGCACTTTCT
miR-520c_a	aattAGAAAGTGCTTCCTTTTAGAGGGTTA
miR-520f_s	tcgaGTAACCCTCTAAAAGGAAGCACTTGC
miR-520f_a	aattGCAAGTGCTTCCTTTTAGAGGGTTAC
miR-521_s	tcgaTAACACTCTAAAGGGAAGTGCGTTCT
miR-521_a	aattAGAACGCACTTCCCTTTAGAGTGTTA
miR-548d-5p_s	tcgaCAGGCAAAAACCACAATTACTTTTGC
miR-548d-5p_a	aattGCAAAAGTAATTGTGGTTTTTGCCTG
miR-574-5p_s	tcgaACACACACTCACACACACACACTCACA
miR-574-5p_a	aattTGTGAGTGTGTGTGTGTGAGTGTGTGT
miR-606_s	tcgaGTATCTTTGATTTTCAGTAGTTTAC
miR-606_a	aattGTAAACTACTGAAAATCAAAGATAC
miR-628-3p_s	tcgaCTTCGACTGCCACTCTTACTAGAAG
miR-628-3p_a	aattCTTCTAGTAAGAGTGGCAGTCGAAG
miR-643_s	tcgaATCTACCTGAGCTAGCATACAAGTGT
miR-643_a	aattACACTTGTATGCTAGCTCAGGTAGAT
